# Supplementary material for: Nutritional status and effective verbal communication in Peruvian children: A secondary analysis of the 2019 Demographic and Health Survey
Source: PLoS One. 2021 Feb 18;16(2):e0246542. doi: 10.1371/journal.pone.0246542 (PMC7891687; doi:10.1371/journal.pone.0246542)
Supplement: S1 Table — (XLS) [file pone.0246542.s001.xls]

## Sheet: Sheet1
ID	Household size	Altitude of the place of residence in meters	Current age in months	Current age of mother in years	Mother years education	R4	Cesarean delivery	Children ever born	Health insurance	Q0	Q1	Q2	Q3	Prenatal control	Male children	Rural residence	Native ethnicity	Mountain Range	Jungle	Immediate lactation	Months of breastfeeding	Exposición a la desnutriciòn	Hemoglobin level of children
1	5	2344	31	28	14	Yes	No	3	No	0	0	0	1	1	Woman	Urban	No Native	1	0	Yes	30	Normal	12.8
2	7	2344	25	23	14	No	No	1	Yes	0	0	1	0	1	Man	Urban	No Native	1	0	Yes	25	Normal	12.9
3	5	2344	26	30	14	No	Yes	1	No	0	0	1	0	1	Man	Urban	No Native	1	0	No	22	Normal	12.3
4	3	2344	35	26	15	Yes	Yes	1	Yes	0	0	1	0	0	Man	Urban	No Native	1	0	No	1	Normal	12.3
5	5	2344	27	33	16	Yes	No	2	Yes	1	0	0	0	1	Woman	Urban	No Native	1	0	No	18	Normal	12.9
6	3	2367	35	25	11	Yes	No	2	Yes	0	0	1	0	1	Woman	Urban	No Native	1	0	Yes	12	Normal	12
7	2	2306	32	19	12	Yes	No	1	No	0	1	0	0	1	Woman	Urban	No Native	1	0	Yes	12	Normal	12.7
8	7	196	35	36	10	No	No	6	Yes	0	0	0	0	0	Man	Urban	Native	0	1	Yes	14	Stunting	10.3
9	3	297	33	39	16	Yes	Yes	2	Yes	0	0	0	1	1	Man	Urban	No Native	0	1	Yes	26	Normal	11.2
10	11	270	28	41	6	Yes	No	7	Yes	0	0	0	1	1	Woman	Urban	Native	0	1	Yes	12	Normal	10.2
11	9	270	27	20	11	Yes	No	2	Yes	0	0	0	0	0	Man	Urban	Native	0	1	Yes	14	Normal	12.2
12	5	486	31	32	16	Yes	Yes	3	Yes	0	1	0	0	0	Woman	Urban	No Native	0	1	No	12	Normal	12.1
13	4	486	27	28	11	Yes	Yes	2	Yes	0	0	1	0	1	Man	Urban	No Native	0	1	No	27	Normal	11.1
14	5	437	31	27	6	No	No	4	Yes	0	0	0	1	1	Man	Urban	No Native	0	1	Yes	14	Stunting	12.5
15	2	891	33	32	16	Yes	Yes	1	Yes	0	0	0	1	1	Man	Urban	No Native	0	1	No	30	Normal	12.1
16	5	893	29	38	11	No	No	3	Yes	0	0	0	0	1	Man	Urban	No Native	0	1	No	26	Normal	11.7
17	5	893	24	36	11	No	No	5	Yes	0	0	0	1	0	Woman	Urban	No Native	0	1	Yes	10	Normal	10.9
18	5	437	32	30	14	Yes	Yes	3	Yes	0	0	1	0	1	Woman	Urban	No Native	0	1	No	14	Normal	11.3
19	3	510	27	22	14	No	No	1	Yes	0	0	0	1	1	Man	Urban	No Native	0	1	Yes	18	Normal	12.5
20	4	510	27	25	11	Yes	No	1	Yes	0	0	0	1	0	Woman	Urban	No Native	0	1	Yes	15	Normal	11.3
21	4	510	35	25	10	Yes	Yes	2	Yes	0	0	0	1	1	Man	Urban	No Native	0	1	No	22	Stunting	11
22	3	541	30	28	14	Yes	No	1	Yes	0	1	0	0	1	Man	Urban	No Native	0	1	Yes	17	Normal	11.5
23	4	541	32	33	14	Yes	Yes	2	Yes	0	0	1	0	1	Woman	Urban	No Native	0	1	No	27	Normal	12
24	6	1204	35	31	8	Yes	No	5	Yes	0	0	0	1	0	Woman	Urban	No Native	0	1	Yes	11	Stunting	12.3
25	3	1338	34	26	4	Yes	No	2	Yes	0	0	0	1	1	Man	Urban	No Native	0	1	Yes	12	Normal	12.2
26	5	2237	36	36	6	Yes	No	4	Yes	0	0	0	1	1	Woman	Urban	No Native	1	0	Yes	16	Normal	12.3
27	6	2317	32	34	6	No	No	5	Yes	0	0	0	0	0	Man	Urban	No Native	1	0	Yes	30	Normal	13.6
28	5	1603	31	30	16	Yes	Yes	2	Yes	0	1	0	0	0	Man	Urban	No Native	0	1	Yes	12	Normal	11
29	4	1603	29	28	11	Yes	No	2	Yes	0	0	0	1	1	Woman	Urban	No Native	0	1	Yes	15	Normal	11.3
30	5	1603	33	38	14	Yes	No	3	Yes	0	0	1	0	1	Woman	Urban	No Native	0	1	Yes	15	Normal	12.7
31	6	243	29	35	1	No	No	5	Yes	0	0	0	0	0	Man	Rural	Native	0	1	Yes	9	Stunting	11.5
32	5	243	29	25	16	No	No	3	Yes	0	0	0	0	0	Man	Rural	Native	0	1	Yes	29	Normal	10
33	6	243	26	29	4	No	No	4	Yes	0	0	0	0	0	Woman	Rural	Native	0	1	Yes	12	Stunting	10.3
34	6	209	33	31	8	Yes	No	4	Yes	0	0	0	0	0	Woman	Rural	Native	0	1	Yes	18	Normal	12.1
35	3	209	27	22	11	No	No	2	Yes	0	0	0	0	0	Woman	Rural	Native	0	1	No	11	Normal	11.4
36	3	211	26	22	6	Yes	No	1	Yes	0	0	0	0	0	Man	Rural	Native	0	1	Yes	8	Normal	12.8
37	4	211	35	22	0	No	No	3	Yes	0	0	0	0	0	Woman	Rural	Native	0	1	Yes	12	Normal	10.6
38	3	300	36	21	6	Yes	No	2	Yes	0	0	0	0	1	Woman	Rural	Native	0	1	Yes	30	Normal	9
39	6	300	35	24	6	Yes	No	4	Yes	0	0	0	0	0	Woman	Rural	Native	0	1	Yes	35	Normal	10.2
40	4	300	31	34	13	No	No	2	Yes	0	0	0	0	1	Man	Rural	Native	0	1	No	11	Normal	9.5
41	2	285	24	22	7	No	No	1	Yes	0	0	0	1	1	Man	Rural	No Native	0	1	Yes	24	Normal	9.5
42	5	285	36	41	0	Yes	No	5	Yes	0	0	0	0	1	Man	Rural	Native	0	1	Yes	24	Stunting	11.1
43	4	285	34	23	0	Yes	No	2	Yes	0	0	0	0	1	Man	Rural	Native	0	1	Yes	12	Stunting	10.8
44	4	860	33	27	6	Yes	No	2	Yes	0	0	0	0	0	Woman	Rural	No Native	0	1	Yes	18	Normal	11.7
45	5	659	26	33	7	No	No	3	Yes	0	0	0	0	1	Man	Rural	No Native	0	1	Yes	12	Normal	13
46	3	659	26	26	11	Yes	Yes	1	Yes	0	0	0	1	1	Woman	Rural	No Native	0	1	No	26	Normal	12.7
47	4	819	31	34	6	Yes	No	5	Yes	0	0	0	0	1	Woman	Rural	No Native	0	1	Yes	20	Normal	12.9
48	4	433	29	28	14	Yes	Yes	2	Yes	0	0	0	1	0	Man	Rural	No Native	0	1	No	8	Normal	12
49	6	433	26	33	4	No	No	3	Yes	0	0	0	0	0	Woman	Rural	No Native	0	1	Yes	25	Normal	11
50	7	433	31	21	11	No	No	1	Yes	0	0	0	0	1	Woman	Rural	No Native	0	1	Yes	1	Normal	10.6
51	4	433	29	24	12	Yes	No	2	No	0	0	0	1	0	Woman	Rural	No Native	0	1	Yes	11	Normal	11.7
52	5	2190	28	20	9	Yes	No	1	Yes	0	0	0	0	0	Woman	Rural	No Native	0	1	Yes	28	Normal	12.5
53	5	858	25	31	6	Yes	No	3	Yes	0	0	0	1	1	Man	Rural	No Native	0	1	Yes	13	Normal	11.7
54	8	2460	29	32	3	Yes	No	6	Yes	0	0	0	0	1	Woman	Rural	No Native	0	1	Yes	20	Stunting	13
55	7	2460	36	36	0	Yes	No	3	Yes	0	0	0	0	0	Woman	Rural	No Native	0	1	Yes	27	Stunting	13.8
56	5	493	30	18	11	Yes	No	1	Yes	0	0	0	0	1	Woman	Rural	No Native	0	1	No	14	Normal	10.4
57	7	1254	25	23	11	Yes	No	1	Yes	0	0	0	0	1	Man	Rural	No Native	0	1	No	14	Normal	12
58	4	1254	33	21	9	Yes	No	1	Yes	0	0	0	0	1	Man	Rural	No Native	0	1	Yes	24	Stunting	12.8
59	4	1254	27	29	6	No	No	2	Yes	0	0	0	0	0	Woman	Rural	No Native	0	1	Yes	20	Normal	12.1
60	3	1254	34	25	11	Yes	Yes	1	Yes	0	0	0	0	1	Man	Rural	No Native	0	1	No	24	Normal	13.2
61	6	1853	28	19	10	Yes	No	1	Yes	0	0	0	1	0	Man	Rural	No Native	0	1	Yes	14	Normal	12.3
62	5	1853	35	29	16	Yes	No	1	Yes	0	0	1	0	1	Woman	Rural	No Native	0	1	Yes	17	Normal	12
63	3	1698	24	42	6	No	No	2	Yes	0	0	0	0	1	Man	Rural	No Native	0	1	Yes	24	Normal	12
64	8	1698	28	40	6	No	No	7	Yes	0	0	0	0	1	Man	Rural	No Native	0	1	Yes	22	Normal	11
65	4	2600	29	21	2	Yes	No	2	Yes	0	0	0	0	1	Man	Rural	No Native	1	0	Yes	22	Normal	12.1
66	4	2600	36	33	11	Yes	No	3	Yes	0	0	0	0	1	Woman	Rural	No Native	1	0	Yes	18	Normal	13.3
67	4	2600	28	27	7	No	No	3	Yes	0	0	0	0	0	Woman	Rural	No Native	1	0	Yes	18	Normal	11.5
68	3	2600	33	19	11	Yes	No	1	No	0	0	0	0	1	Woman	Rural	No Native	1	0	No	18	Normal	12.7
69	3	2708	33	25	11	Yes	No	1	Yes	0	0	0	0	1	Woman	Rural	No Native	1	0	Yes	20	Normal	13.7
70	6	2795	26	32	6	Yes	No	4	Yes	0	0	0	0	1	Woman	Rural	No Native	1	0	Yes	23	Normal	12.9
71	6	3063	25	31	0	No	No	2	Yes	0	0	0	0	1	Man	Rural	No Native	1	0	Yes	23	Stunting	12.8
72	4	3063	26	21	3	No	No	2	Yes	0	0	0	0	0	Woman	Rural	No Native	1	0	Yes	26	Normal	14.3
73	7	3063	32	39	6	No	No	3	Yes	0	0	0	0	1	Woman	Rural	No Native	1	0	Yes	9	Normal	13.4
74	7	2548	32	36	3	No	No	6	Yes	0	0	0	0	1	Man	Rural	No Native	1	0	Yes	30	Normal	12.8
75	5	2490	30	39	6	Yes	No	4	Yes	0	0	0	0	1	Woman	Rural	No Native	1	0	Yes	1	Stunting	14.3
76	6	1783	28	38	8	No	No	4	No	0	0	0	0	1	Man	Rural	No Native	0	1	Yes	28	Stunting	11.7
77	6	1877	33	25	6	Yes	No	1	Yes	0	0	0	1	1	Man	Rural	No Native	0	1	No	20	Normal	12.4
78	3	52	32	24	11	No	No	2	Yes	1	0	0	0	0	Woman	Urban	No Native	0	0	No	15	Normal	11.4
79	4	45	26	23	13	Yes	Yes	1	No	0	1	0	0	1	Man	Urban	No Native	0	0	No	24	Normal	12.2
80	8	19	35	32	11	No	Yes	1	Yes	0	1	0	0	0	Man	Urban	No Native	0	0	No	21	Stunting	11.9
81	8	41	24	27	11	Yes	Yes	1	Yes	0	1	0	0	1	Woman	Urban	No Native	0	0	No	24	Normal	11.3
82	9	41	27	25	15	Yes	No	1	Yes	0	1	0	0	1	Woman	Urban	No Native	0	0	Yes	27	Normal	12.5
83	4	41	35	23	11	No	No	1	No	1	0	0	0	1	Man	Urban	No Native	0	0	No	20	Normal	11
84	3	34	30	23	12	Yes	No	1	Yes	1	0	0	0	1	Man	Urban	No Native	0	0	No	28	Normal	11.4
85	5	17	32	21	12	Yes	Yes	1	Yes	0	1	0	0	1	Man	Urban	No Native	0	0	No	15	Normal	11.2
86	3	17	33	44	11	Yes	No	3	Yes	0	0	1	0	1	Woman	Urban	No Native	0	0	Yes	12	Normal	10.8
87	9	16	33	31	11	Yes	Yes	3	Yes	0	1	0	0	1	Woman	Urban	No Native	0	0	No	33	Normal	12.3
88	4	12	32	34	11	Yes	Yes	2	Yes	1	0	0	0	1	Man	Urban	No Native	0	0	No	12	Normal	12.8
89	6	12	27	43	16	Yes	Yes	2	Yes	0	1	0	0	0	Woman	Urban	No Native	0	0	No	24	Normal	11.2
90	8	8	26	23	13	No	No	1	No	0	0	1	0	1	Man	Urban	No Native	0	0	Yes	0	Normal	13.1
91	4	13	30	29	11	Yes	Yes	3	Yes	0	1	0	0	1	Man	Urban	No Native	0	0	No	30	Normal	11.2
92	4	13	30	29	11	Yes	Yes	3	Yes	0	1	0	0	0	Man	Urban	No Native	0	0	No	30	Normal	11.6
93	5	13	29	41	16	Yes	Yes	2	Yes	0	1	0	0	1	Woman	Urban	No Native	0	0	Yes	1	Normal	12.1
94	6	14	27	39	11	No	Yes	2	Yes	0	1	0	0	1	Woman	Urban	No Native	0	0	No	7	Normal	12
95	4	15	27	18	9	Yes	Yes	2	Yes	0	0	0	1	0	Man	Urban	No Native	0	0	No	15	Normal	10.3
96	6	17	27	39	9	Yes	No	3	Yes	0	1	0	0	0	Woman	Urban	No Native	0	0	No	0	Normal	11.4
97	5	16	27	43	6	Yes	No	5	Yes	0	0	1	0	1	Woman	Urban	No Native	0	0	No	27	Normal	11.3
98	6	16	26	22	11	Yes	No	1	No	1	0	0	0	1	Woman	Urban	No Native	0	0	Yes	12	Normal	12.8
99	6	67	25	28	16	No	Yes	2	Yes	0	0	1	0	0	Man	Urban	No Native	0	0	No	18	Normal	12.3
100	4	67	30	38	14	Yes	Yes	3	Yes	0	0	0	1	0	Man	Urban	No Native	0	0	No	24	Normal	12.2
101	5	67	27	30	14	No	No	3	Yes	0	1	0	0	1	Man	Urban	No Native	0	0	Yes	27	Normal	12.1
102	5	33	33	26	6	Yes	No	3	No	0	0	0	1	0	Man	Urban	No Native	0	0	Yes	18	Normal	11
103	3	33	35	29	11	Yes	Yes	1	No	0	1	0	0	1	Woman	Urban	No Native	0	0	No	26	Normal	11.3
104	5	3003	24	42	7	No	Yes	4	Yes	0	1	0	0	1	Man	Urban	No Native	1	0	No	14	Normal	14.1
105	7	3092	35	35	16	Yes	No	4	Yes	0	1	0	0	1	Man	Urban	No Native	1	0	No	12	Normal	13.1
106	3	3043	27	39	14	Yes	No	2	Yes	0	1	0	0	1	Woman	Urban	No Native	1	0	Yes	19	Normal	14.8
107	5	61	27	29	8	Yes	No	2	Yes	0	0	0	1	1	Man	Urban	No Native	0	0	Yes	20	Normal	13.8
108	4	257	36	26	9	Yes	Yes	2	Yes	0	0	1	0	1	Woman	Urban	No Native	0	0	No	36	Normal	12.3
109	9	257	34	21	10	No	Yes	1	No	0	1	0	0	0	Man	Urban	No Native	0	0	No	34	Normal	12.9
110	4	257	29	34	11	No	No	4	Yes	0	0	0	1	1	Man	Urban	No Native	0	0	Yes	29	Normal	11.6
111	5	257	26	31	4	No	No	2	Yes	0	1	0	0	1	Man	Urban	No Native	0	0	Yes	26	Normal	11.2
112	4	2252	35	30	11	Yes	No	2	Yes	1	0	0	0	1	Woman	Urban	No Native	1	0	Yes	27	Normal	13.2
113	4	2984	31	35	3	No	Yes	3	Yes	0	0	0	0	0	Woman	Urban	No Native	1	0	No	17	Stunting	15.1
114	6	2984	27	37	0	No	No	6	Yes	0	0	0	0	1	Woman	Urban	Native	1	0	Yes	24	Normal	11.9
115	6	44	29	25	11	Yes	Yes	1	Yes	0	0	0	1	1	Woman	Urban	No Native	0	0	No	24	Normal	10.7
116	7	44	30	26	9	Yes	No	2	Yes	0	0	1	0	1	Woman	Urban	No Native	0	0	No	24	Normal	12.1
117	5	11	33	27	13	Yes	No	2	No	0	1	0	0	1	Woman	Urban	No Native	0	0	Yes	9	Normal	11.3
118	3	11	30	33	14	No	No	2	Yes	0	0	0	1	1	Man	Urban	No Native	0	0	Yes	30	Normal	11.9
119	4	3015	28	31	6	No	No	2	Yes	0	0	0	0	1	Man	Urban	Native	1	0	Yes	18	Stunting	13
120	6	3015	34	20	6	No	No	1	Yes	0	0	0	0	0	Woman	Urban	Native	1	0	Yes	18	Stunting	11.1
121	6	3015	35	30	6	No	No	4	Yes	0	0	0	0	1	Man	Urban	No Native	1	0	No	12	Stunting	13.5
122	6	3090	31	31	11	Yes	No	3	Yes	0	0	0	0	1	Woman	Rural	No Native	1	0	No	31	Normal	12.5
123	4	3090	25	19	6	No	No	2	Yes	0	0	0	0	0	Man	Rural	No Native	1	0	Yes	9	Normal	12.5
124	4	3090	25	38	11	Yes	No	3	Yes	0	0	0	0	1	Man	Rural	No Native	1	0	Yes	18	Normal	15.6
125	3	3090	28	21	11	No	No	1	Yes	0	0	0	0	1	Man	Rural	No Native	1	0	Yes	18	Normal	13.5
126	5	3492	26	46	3	No	No	6	Yes	0	0	0	0	1	Woman	Rural	No Native	1	0	Yes	24	Normal	13.9
127	6	3492	24	44	3	No	No	6	Yes	0	0	0	0	0	Woman	Rural	No Native	1	0	No	24	Stunting	16
128	6	3492	34	24	9	No	No	2	Yes	0	0	0	0	1	Man	Rural	No Native	1	0	No	24	Stunting	14.4
129	6	2816	27	28	5	No	No	4	Yes	0	0	0	0	1	Man	Rural	No Native	1	0	Yes	6	Normal	11.5
130	5	2816	33	30	6	No	No	3	Yes	0	0	0	0	1	Man	Rural	Native	1	0	No	16	Stunting	13.3
131	4	2816	28	29	4	No	No	2	Yes	0	0	0	0	1	Woman	Rural	Native	1	0	Yes	19	Normal	13.2
132	5	3481	27	29	0	No	No	1	Yes	0	0	0	0	1	Man	Rural	Native	1	0	No	25	Normal	14.4
133	4	3481	36	28	6	Yes	No	2	Yes	0	0	0	0	1	Woman	Rural	Native	1	0	Yes	24	Normal	13.3
134	5	3481	26	21	8	No	No	1	Yes	0	0	0	0	1	Man	Rural	Native	1	0	Yes	26	Normal	12.9
135	5	3481	25	31	2	Yes	No	3	Yes	0	0	0	0	0	Woman	Rural	Native	1	0	Yes	19	Normal	11.8
136	6	3254	26	19	8	No	No	1	Yes	0	0	0	0	1	Woman	Rural	Native	1	0	Yes	26	Stunting	16.3
137	4	221	32	33	16	Yes	Yes	2	No	0	0	1	0	1	Man	Rural	No Native	0	0	No	32	Normal	12
138	4	1171	27	27	6	No	No	2	Yes	0	0	0	0	1	Woman	Rural	No Native	1	0	Yes	15	Normal	10.5
139	6	1171	32	22	9	No	Yes	1	Yes	0	0	0	0	1	Man	Rural	No Native	1	0	Yes	12	Normal	11.5
140	4	3518	36	24	3	Yes	No	3	Yes	0	0	0	0	1	Man	Rural	Native	1	0	Yes	18	Stunting	14.8
141	3	3518	35	27	6	No	No	2	Yes	0	0	0	0	1	Man	Rural	Native	1	0	No	18	Normal	14.5
142	5	3004	31	38	8	Yes	No	3	Yes	0	0	1	0	1	Woman	Rural	No Native	1	0	No	31	Normal	12.9
143	5	2617	34	21	9	No	No	2	Yes	0	0	0	0	1	Woman	Rural	No Native	1	0	No	34	Stunting	13.3
144	3	2617	24	21	11	No	No	1	Yes	0	0	0	0	0	Man	Rural	Native	1	0	Yes	20	Stunting	12.9
145	5	2617	35	24	14	No	No	1	Yes	0	0	0	1	1	Man	Rural	Native	1	0	Yes	14	Stunting	13.3
146	7	2617	29	45	3	No	No	8	Yes	0	0	0	0	1	Woman	Rural	No Native	1	0	Yes	12	Normal	13.5
147	7	3395	25	28	10	Yes	No	2	Yes	0	0	0	0	1	Woman	Rural	No Native	1	0	Yes	25	Normal	13.7
148	4	3395	32	24	11	Yes	No	2	Yes	0	0	0	0	1	Man	Rural	Native	1	0	Yes	15	Normal	14.1
149	3	3123	33	33	8	No	Yes	1	Yes	0	0	0	0	1	Man	Rural	Native	1	0	No	33	Normal	13.8
150	5	3581	28	28	11	No	Yes	3	Yes	0	0	0	0	1	Man	Rural	Native	1	0	No	18	Normal	14.1
151	3	3275	28	46	2	No	No	5	Yes	0	0	0	0	1	Man	Rural	Native	1	0	Yes	20	Normal	14.1
152	5	3519	34	35	8	No	Yes	3	Yes	0	0	0	0	1	Man	Rural	No Native	1	0	No	18	Stunting	13.8
153	4	3519	34	34	11	No	No	2	Yes	0	0	0	0	1	Man	Rural	No Native	1	0	Yes	4	Normal	12.5
154	6	2124	32	22	14	Yes	No	2	Yes	0	0	0	0	0	Woman	Rural	No Native	1	0	No	14	Stunting	12.3
155	5	2124	33	32	4	Yes	Yes	2	Yes	0	0	0	0	0	Man	Rural	No Native	1	0	No	10	Normal	12.8
156	5	2124	29	34	2	No	No	3	Yes	0	0	0	1	1	Woman	Rural	No Native	1	0	Yes	14	Normal	12.1
157	6	2483	34	37	9	No	Yes	4	Yes	0	0	0	1	0	Man	Urban	No Native	1	0	No	14	Normal	12.3
158	3	2483	27	36	13	No	No	2	Yes	0	0	1	0	1	Woman	Urban	No Native	1	0	No	24	Normal	12.4
159	7	2444	25	31	8	No	Yes	5	Yes	0	0	0	1	1	Woman	Urban	No Native	1	0	No	25	Normal	11.3
160	4	2399	36	33	14	Yes	No	1	Yes	0	0	1	0	1	Woman	Urban	No Native	1	0	No	36	Normal	12.3
161	7	2379	28	20	10	No	No	1	Yes	0	0	0	1	1	Woman	Urban	No Native	1	0	Yes	28	Normal	10.3
162	3	2379	26	40	18	Yes	Yes	1	Yes	0	1	0	0	1	Man	Urban	No Native	1	0	Yes	26	Normal	12.7
163	4	2379	26	31	9	Yes	No	2	Yes	0	0	0	1	1	Woman	Urban	No Native	1	0	Yes	18	Normal	13.5
164	4	2301	31	24	8	No	No	2	Yes	0	0	0	0	0	Woman	Urban	No Native	1	0	Yes	15	Normal	11.2
165	7	3212	36	42	8	No	No	6	Yes	0	0	0	0	0	Woman	Urban	Native	1	0	Yes	24	Normal	14.2
166	5	3212	26	37	11	No	No	3	Yes	0	0	1	0	0	Woman	Urban	No Native	1	0	Yes	18	Normal	14.1
167	8	3212	33	40	2	Yes	No	7	Yes	0	0	0	0	1	Woman	Urban	No Native	1	0	Yes	22	Stunting	14
168	5	2990	25	39	16	No	No	2	Yes	0	1	0	0	0	Man	Urban	No Native	1	0	Yes	15	Normal	14.5
169	4	2990	27	41	6	Yes	No	3	Yes	0	0	0	1	1	Man	Urban	Native	1	0	Yes	27	Normal	12
170	4	2990	30	26	11	Yes	No	2	Yes	0	0	0	1	1	Man	Urban	No Native	1	0	No	24	Normal	14.5
171	4	2897	32	36	16	No	No	2	Yes	0	0	1	0	0	Man	Urban	No Native	1	0	Yes	14	Stunting	14
172	4	3006	27	26	16	No	Yes	1	Yes	0	0	0	0	1	Man	Urban	No Native	1	0	No	0	Normal	13.6
173	5	2919	36	34	16	No	Yes	1	Yes	0	1	0	0	1	Woman	Urban	No Native	1	0	Yes	10	Normal	13.1
174	5	2919	28	32	16	No	No	1	Yes	0	0	1	0	0	Man	Urban	No Native	1	0	Yes	24	Normal	12.5
175	5	2856	29	40	16	Yes	No	4	Yes	0	0	1	0	0	Woman	Urban	No Native	1	0	Yes	29	Normal	14.1
176	5	3224	30	41	1	No	No	5	Yes	0	0	0	1	1	Man	Urban	Native	1	0	Yes	20	Normal	12.2
177	6	3362	29	37	9	No	No	4	Yes	0	0	0	0	1	Woman	Urban	Native	1	0	No	29	Stunting	14
178	5	3309	29	36	11	Yes	No	3	Yes	0	0	0	1	1	Woman	Urban	No Native	1	0	No	17	Normal	15.1
179	6	3309	27	37	0	Yes	No	4	Yes	0	0	0	0	1	Man	Urban	Native	1	0	Yes	24	Normal	13.8
180	3	3254	26	28	14	Yes	Yes	1	No	0	0	0	1	1	Woman	Urban	No Native	1	0	Yes	26	Normal	13.1
181	4	3254	28	43	14	Yes	No	4	Yes	0	0	0	1	1	Man	Urban	No Native	1	0	Yes	18	Normal	12.8
182	5	3671	28	34	16	Yes	No	2	No	0	1	0	0	1	Woman	Urban	Native	1	0	Yes	12	Normal	14.1
183	4	2971	30	32	15	Yes	No	2	Yes	0	1	0	0	1	Man	Urban	No Native	1	0	Yes	12	Normal	14
184	5	2971	32	36	14	No	No	2	Yes	1	0	0	0	1	Man	Urban	No Native	1	0	Yes	8	Normal	13.1
185	3	2971	33	36	16	Yes	Yes	2	No	0	1	0	0	1	Man	Urban	No Native	1	0	No	12	Stunting	14.1
186	5	2971	33	39	6	No	No	4	Yes	0	0	0	1	0	Woman	Urban	No Native	1	0	Yes	16	Normal	12
187	6	3162	25	35	6	No	Yes	4	Yes	0	0	0	0	1	Woman	Rural	Native	1	0	No	25	Normal	13.3
188	4	3300	29	22	11	No	No	1	Yes	0	0	0	0	0	Man	Rural	Native	1	0	Yes	21	Normal	15.1
189	7	3083	30	23	8	No	No	1	Yes	0	0	0	0	1	Woman	Rural	Native	1	0	Yes	30	Normal	12.1
190	5	3285	31	29	11	Yes	No	3	Yes	0	0	0	0	1	Woman	Rural	Native	1	0	Yes	24	Normal	12.8
191	4	3285	27	30	6	Yes	No	2	Yes	0	0	0	0	0	Man	Rural	Native	1	0	Yes	7	Normal	12.1
192	3	3125	34	22	11	No	No	1	Yes	0	0	0	0	0	Woman	Rural	No Native	1	0	No	14	Stunting	12.2
193	6	3125	25	27	14	Yes	No	1	Yes	0	0	0	1	1	Man	Rural	Native	1	0	No	25	Normal	13.2
194	10	3568	35	42	1	No	No	8	Yes	0	0	0	0	1	Man	Rural	Native	1	0	Yes	30	Normal	13.3
195	9	3568	28	21	10	Yes	Yes	1	Yes	0	0	0	0	0	Woman	Rural	No Native	1	0	No	24	Normal	13.6
196	9	3568	31	21	11	Yes	No	2	Yes	0	0	0	0	0	Woman	Rural	Native	1	0	Yes	12	Stunting	11.7
197	4	3320	30	21	11	Yes	No	2	Yes	0	0	0	0	1	Woman	Rural	Native	1	0	Yes	19	Normal	14
198	4	3320	33	30	11	No	Yes	2	Yes	0	0	0	0	0	Man	Rural	No Native	1	0	No	25	Normal	14.3
199	5	3320	30	35	9	Yes	No	3	Yes	0	0	0	0	1	Woman	Rural	Native	1	0	Yes	24	Normal	14.3
200	2	3372	34	24	14	Yes	No	1	Yes	0	0	0	0	1	Woman	Rural	Native	1	0	Yes	14	Normal	12.8
201	2	3372	25	19	10	No	No	1	Yes	0	0	0	0	0	Man	Rural	No Native	1	0	Yes	24	Normal	13.2
202	3	3385	25	22	11	No	No	2	Yes	0	0	0	0	0	Man	Rural	Native	1	0	Yes	7	Stunting	13.4
203	3	3385	33	19	10	Yes	No	1	Yes	0	0	0	0	1	Man	Rural	Native	1	0	Yes	20	Stunting	14.7
204	3	3163	36	22	11	Yes	Yes	1	Yes	0	0	0	0	0	Woman	Rural	Native	1	0	No	18	Normal	14.5
205	5	3163	28	45	8	No	No	6	Yes	0	0	0	0	0	Man	Rural	No Native	1	0	Yes	11	Stunting	14
206	3	2475	28	26	14	Yes	No	1	Yes	0	0	0	1	1	Man	Rural	Native	1	0	Yes	23	Normal	12.1
207	4	3039	26	19	11	No	No	2	No	0	0	0	1	0	Man	Rural	No Native	1	0	No	18	Normal	14.5
208	7	2280	24	26	5	No	No	3	Yes	0	0	0	1	1	Man	Rural	No Native	1	0	Yes	20	Stunting	11.7
209	4	2280	36	22	11	Yes	Yes	1	Yes	0	0	0	0	0	Man	Rural	No Native	1	0	No	20	Normal	13.7
210	4	3037	36	28	6	No	No	2	Yes	0	0	0	0	0	Man	Rural	Native	1	0	Yes	24	Normal	12.8
211	4	3181	30	43	11	Yes	Yes	2	Yes	0	0	0	1	1	Man	Rural	No Native	1	0	No	30	Stunting	14.3
212	4	3181	24	33	11	No	Yes	2	Yes	0	0	0	1	1	Man	Rural	No Native	1	0	No	18	Stunting	14.3
213	5	3440	24	43	14	Yes	No	4	Yes	0	0	0	1	1	Woman	Rural	No Native	1	0	Yes	24	Normal	12.3
214	3	3384	31	31	11	Yes	Yes	2	Yes	0	0	0	0	1	Woman	Rural	No Native	1	0	No	24	Stunting	13.9
215	3	3289	25	30	14	No	No	1	Yes	0	0	0	0	1	Man	Rural	Native	1	0	Yes	25	Normal	12.9
216	6	3482	34	45	16	Yes	No	4	Yes	0	0	0	0	1	Woman	Rural	No Native	1	0	No	31	Normal	13.1
217	3	3951	28	21	11	Yes	Yes	1	Yes	0	0	0	0	1	Woman	Rural	Native	1	0	Yes	28	Normal	14.1
218	5	3951	25	28	1	No	No	3	Yes	0	0	0	1	1	Man	Rural	No Native	1	0	Yes	24	Stunting	14.4
219	3	3655	35	30	11	Yes	No	2	Yes	0	0	0	0	0	Man	Rural	Native	1	0	No	28	Normal	14.7
220	4	3773	24	21	13	No	No	2	Yes	0	0	0	0	0	Woman	Rural	No Native	1	0	No	18	Normal	12.8
221	6	2311	29	25	16	No	Yes	1	No	0	1	0	0	1	Man	Urban	No Native	1	0	No	20	Normal	12.8
222	5	2411	26	40	16	Yes	Yes	3	Yes	1	0	0	0	1	Man	Urban	No Native	1	0	No	3	Normal	14
223	4	2411	28	39	17	No	Yes	2	Yes	1	0	0	0	1	Man	Urban	No Native	1	0	No	0	Normal	13.2
224	4	2411	35	35	11	Yes	Yes	2	Yes	0	1	0	0	1	Woman	Urban	No Native	1	0	No	35	Normal	14.1
225	5	2406	28	38	14	No	No	2	Yes	1	0	0	0	1	Woman	Urban	No Native	1	0	No	27	Normal	13.4
226	6	2550	35	29	11	No	No	2	No	1	0	0	0	1	Man	Urban	No Native	1	0	Yes	20	Normal	11.8
227	10	2652	33	37	3	No	No	8	Yes	0	0	0	1	1	Man	Urban	No Native	1	0	No	20	Normal	12.3
228	3	2652	28	27	14	No	No	1	Yes	0	0	0	1	1	Woman	Urban	No Native	1	0	No	18	Normal	14.3
229	12	2336	35	35	16	Yes	No	2	Yes	1	0	0	0	1	Man	Urban	No Native	1	0	Yes	24	Normal	12.2
230	4	2336	33	34	14	Yes	Yes	2	Yes	1	0	0	0	1	Man	Urban	No Native	1	0	No	23	Normal	12.7
231	7	2336	36	40	12	No	No	4	Yes	1	0	0	0	0	Woman	Urban	No Native	1	0	Yes	3	Normal	12.4
232	3	2336	29	38	16	Yes	Yes	1	Yes	0	1	0	0	0	Man	Urban	No Native	1	0	No	10	Normal	12.4
233	6	2336	25	31	12	No	Yes	1	Yes	1	0	0	0	1	Man	Urban	No Native	1	0	No	25	Normal	12.6
234	3	2312	24	33	16	No	Yes	1	Yes	1	0	0	0	1	Woman	Urban	No Native	1	0	No	24	Normal	12.3
235	5	2658	35	40	16	Yes	No	3	Yes	1	0	0	0	0	Man	Urban	No Native	1	0	No	12	Normal	12.9
236	4	2762	36	22	10	Yes	No	2	No	0	0	0	1	0	Woman	Urban	No Native	1	0	Yes	18	Normal	13.5
237	5	2762	36	32	11	Yes	No	4	No	0	0	1	0	1	Woman	Urban	No Native	1	0	No	18	Normal	12.6
238	10	2537	25	28	8	No	No	4	Yes	0	0	1	0	0	Woman	Urban	No Native	1	0	No	12	Normal	13.2
239	5	2579	32	22	11	No	No	2	No	1	0	0	0	1	Woman	Urban	No Native	1	0	Yes	16	Normal	11.6
240	4	2579	32	36	11	No	No	2	No	0	0	1	0	1	Woman	Urban	No Native	1	0	Yes	18	Normal	12.9
241	5	2534	31	40	11	Yes	No	3	Yes	0	0	1	0	0	Man	Urban	No Native	1	0	No	12	Normal	9
242	3	2534	29	26	14	No	No	1	No	0	1	0	0	1	Man	Urban	No Native	1	0	Yes	29	Normal	12.3
243	5	2390	32	26	16	Yes	Yes	1	Yes	0	1	0	0	1	Woman	Urban	No Native	1	0	No	3	Normal	13.8
244	3	2390	36	30	16	Yes	Yes	1	Yes	1	0	0	0	1	Woman	Urban	No Native	1	0	No	6	Normal	14.4
245	4	2551	31	28	12	Yes	No	2	Yes	0	0	1	0	0	Woman	Urban	Native	1	0	Yes	31	Normal	14.1
246	5	2551	31	44	6	Yes	No	4	Yes	0	0	1	0	1	Woman	Urban	No Native	1	0	Yes	20	Normal	13.1
247	5	2551	35	23	7	Yes	No	2	Yes	0	1	0	0	0	Woman	Urban	No Native	1	0	Yes	24	Normal	13.2
248	4	2551	29	37	14	No	No	2	Yes	0	0	0	1	1	Woman	Urban	No Native	1	0	Yes	18	Normal	13.2
249	5	2578	36	35	6	Yes	No	4	Yes	0	0	1	0	0	Man	Urban	No Native	1	0	No	13	Normal	12.5
250	6	2578	27	38	14	Yes	No	1	No	0	0	1	0	0	Man	Urban	No Native	1	0	Yes	10	Normal	12.9
251	5	2581	27	22	11	No	No	1	Yes	0	1	0	0	1	Woman	Urban	No Native	1	0	No	27	Normal	11.6
252	3	2581	32	25	14	Yes	No	1	Yes	0	0	1	0	1	Man	Urban	No Native	1	0	No	14	Stunting	12.5
253	4	2531	33	25	17	Yes	No	1	Yes	0	0	1	0	1	Man	Urban	No Native	1	0	Yes	24	Normal	12.3
254	5	2531	35	43	16	Yes	Yes	2	Yes	0	1	0	0	1	Man	Urban	No Native	1	0	No	3	Normal	13.6
255	5	2410	36	44	11	No	Yes	5	Yes	0	1	0	0	0	Man	Urban	No Native	1	0	No	24	Normal	10.5
256	5	2450	36	26	15	Yes	No	2	Yes	0	0	1	0	1	Woman	Urban	No Native	1	0	Yes	8	Normal	12.8
257	4	2450	30	29	13	No	Yes	2	No	0	1	0	0	0	Man	Urban	No Native	1	0	No	0	Normal	12.6
258	9	2653	26	45	3	Yes	No	4	Yes	0	0	1	0	0	Woman	Urban	No Native	1	0	No	18	Normal	11.5
259	9	2653	28	20	11	No	No	2	Yes	0	0	1	0	0	Man	Urban	No Native	1	0	No	10	Normal	12.6
260	4	2653	28	22	7	Yes	No	2	Yes	0	0	0	1	0	Man	Urban	No Native	1	0	Yes	1	Stunting	12.8
261	6	2405	34	32	16	Yes	Yes	2	Yes	1	0	0	0	1	Man	Urban	No Native	1	0	No	24	Normal	12
262	5	2483	31	42	11	Yes	Yes	3	Yes	1	0	0	0	1	Woman	Urban	No Native	1	0	No	22	Normal	12.9
263	7	2584	35	34	11	Yes	No	3	No	0	1	0	0	0	Woman	Urban	No Native	1	0	No	35	Normal	12.8
264	7	2584	30	28	14	Yes	No	2	Yes	0	1	0	0	1	Man	Urban	No Native	1	0	Yes	18	Stunting	13
265	3	2584	31	36	11	No	Yes	1	Yes	0	0	0	1	1	Man	Urban	No Native	1	0	No	15	Normal	14.2
266	6	2541	34	21	11	Yes	No	1	No	0	0	1	0	1	Man	Urban	No Native	1	0	Yes	21	Normal	13.6
267	3	2438	28	30	16	Yes	No	1	Yes	1	0	0	0	0	Woman	Urban	No Native	1	0	Yes	24	Normal	13.1
268	7	2537	32	40	3	Yes	Yes	5	No	0	0	1	0	1	Woman	Urban	No Native	1	0	No	14	Normal	12.3
269	3	2537	35	25	14	Yes	No	1	Yes	0	0	1	0	1	Man	Urban	No Native	1	0	Yes	19	Normal	13.5
270	6	2537	35	44	11	Yes	No	4	No	0	0	1	0	0	Woman	Urban	No Native	1	0	Yes	14	Normal	12
271	6	2341	29	36	14	Yes	Yes	2	Yes	0	1	0	0	1	Woman	Urban	No Native	1	0	No	29	Normal	13.3
272	5	2339	33	29	16	Yes	Yes	1	Yes	1	0	0	0	1	Woman	Urban	No Native	1	0	No	18	Normal	13.7
273	5	2319	28	39	16	No	Yes	3	Yes	1	0	0	0	1	Woman	Urban	No Native	1	0	No	22	Normal	13.3
274	6	2319	30	30	16	Yes	Yes	1	No	1	0	0	0	1	Woman	Urban	No Native	1	0	No	24	Normal	11.8
275	7	2319	25	35	15	No	Yes	2	Yes	1	0	0	0	1	Man	Urban	No Native	1	0	No	25	Normal	14.1
276	4	2321	36	24	13	No	No	2	No	0	1	0	0	0	Woman	Urban	No Native	1	0	No	36	Normal	13.3
277	4	2321	36	36	14	Yes	Yes	2	Yes	1	0	0	0	0	Woman	Urban	No Native	1	0	No	24	Normal	13.5
278	3	2317	27	27	14	No	Yes	1	Yes	0	1	0	0	1	Man	Urban	No Native	1	0	Yes	20	Normal	11.2
279	4	2338	24	30	12	No	No	2	Yes	0	1	0	0	1	Woman	Urban	No Native	1	0	No	24	Normal	14.2
280	12	2290	28	44	2	Yes	No	5	Yes	0	0	0	1	1	Woman	Urban	No Native	1	0	Yes	18	Normal	12.3
281	12	2290	28	39	7	Yes	Yes	5	Yes	0	0	0	1	0	Man	Urban	No Native	1	0	No	18	Normal	12.8
282	3	2290	30	22	13	No	No	1	No	0	0	1	0	1	Man	Urban	No Native	1	0	Yes	30	Normal	11.9
283	4	2313	32	25	11	Yes	Yes	2	Yes	0	0	1	0	0	Woman	Urban	No Native	1	0	No	26	Normal	14.7
284	7	2313	34	22	13	Yes	Yes	1	Yes	1	0	0	0	1	Man	Urban	No Native	1	0	Yes	24	Normal	12.4
285	4	2313	24	33	14	No	No	2	Yes	0	0	1	0	1	Man	Urban	No Native	1	0	No	20	Normal	11
286	6	2313	33	36	11	Yes	No	4	No	0	0	1	0	1	Man	Urban	No Native	1	0	Yes	18	Normal	12.1
287	3	2472	29	22	11	No	No	1	Yes	0	0	0	1	1	Woman	Urban	No Native	1	0	No	24	Normal	12.5
288	3	2472	29	25	14	No	Yes	1	No	0	0	1	0	1	Woman	Urban	No Native	1	0	Yes	20	Normal	12.4
289	4	2328	29	25	10	No	Yes	2	Yes	0	0	0	1	1	Man	Urban	No Native	1	0	No	12	Normal	13.1
290	4	2422	25	35	14	No	No	2	No	1	0	0	0	0	Man	Urban	No Native	1	0	Yes	15	Normal	12.3
291	3	3789	31	41	16	Yes	No	3	Yes	0	1	0	0	0	Man	Urban	No Native	1	0	No	24	Normal	14.3
292	6	3789	28	28	8	Yes	No	4	Yes	0	0	1	0	1	Woman	Urban	No Native	1	0	Yes	20	Normal	14.5
293	4	663	25	29	8	Yes	No	2	No	0	0	1	0	0	Woman	Urban	No Native	0	0	Yes	25	Normal	10.4
294	4	19	25	19	10	No	Yes	1	No	1	0	0	0	1	Man	Urban	No Native	0	0	No	10	Normal	13.3
295	6	1356	24	30	11	No	No	4	Yes	0	0	0	0	0	Woman	Urban	No Native	0	0	Yes	20	Normal	11.6
296	8	4326	35	35	6	No	No	7	Yes	0	0	0	1	0	Woman	Urban	No Native	1	0	No	20	Stunting	13.9
297	5	2664	30	41	10	No	Yes	2	Yes	0	0	1	0	1	Woman	Urban	No Native	1	0	No	24	Normal	12.4
298	4	2664	31	34	3	No	No	2	Yes	0	0	0	0	1	Man	Urban	No Native	1	0	Yes	12	Normal	13.6
299	5	2105	34	33	13	Yes	Yes	3	Yes	0	0	1	0	0	Woman	Urban	No Native	1	0	Yes	1	Normal	13.3
300	4	2105	30	31	14	Yes	Yes	2	Yes	1	0	0	0	1	Woman	Urban	No Native	1	0	No	21	Normal	14.3
301	5	1288	31	33	8	No	Yes	3	No	0	0	1	0	0	Man	Urban	No Native	0	0	Yes	31	Normal	13.1
302	6	1288	28	30	6	Yes	No	4	Yes	0	0	0	1	1	Man	Urban	Native	0	0	Yes	12	Normal	11.1
303	5	1288	34	19	11	No	No	1	Yes	0	0	0	1	1	Man	Urban	No Native	0	0	No	18	Normal	9.8
304	3	1288	25	21	11	No	No	1	Yes	0	0	0	0	1	Woman	Urban	No Native	0	0	Yes	20	Normal	11.5
305	7	1281	29	32	12	Yes	No	6	Yes	0	0	1	0	0	Woman	Urban	No Native	0	0	Yes	18	Normal	11.6
306	3	1577	27	39	11	Yes	Yes	1	No	0	0	1	0	1	Woman	Urban	No Native	0	0	No	21	Normal	12.9
307	6	199	36	25	14	No	Yes	2	Yes	0	1	0	0	1	Man	Urban	No Native	0	0	No	24	Normal	13.2
308	3	199	35	27	11	Yes	No	1	Yes	0	0	0	1	1	Woman	Urban	No Native	0	0	Yes	12	Normal	12
309	5	199	28	30	6	Yes	No	2	Yes	0	1	0	0	1	Man	Urban	No Native	0	0	Yes	24	Normal	10.3
310	9	65	33	38	0	Yes	Yes	7	No	0	0	1	0	1	Man	Urban	No Native	0	0	Yes	12	Normal	12
311	12	65	34	31	11	Yes	No	3	Yes	0	1	0	0	1	Woman	Urban	No Native	0	0	Yes	15	Normal	12.6
312	4	65	28	21	11	No	No	2	No	0	0	0	1	0	Woman	Urban	No Native	0	0	No	8	Normal	10.6
313	5	86	27	35	11	No	Yes	4	Yes	0	0	0	1	0	Man	Rural	No Native	0	0	No	27	Normal	12
314	5	1347	31	36	14	Yes	No	3	Yes	0	0	0	1	1	Woman	Rural	No Native	0	0	Yes	24	Normal	11.4
315	5	1347	26	36	6	No	No	4	No	0	0	0	0	1	Man	Rural	No Native	0	0	Yes	24	Normal	11.1
316	6	1347	35	33	11	Yes	No	3	Yes	0	0	0	0	1	Woman	Rural	No Native	0	0	Yes	18	Normal	12.7
317	3	2646	31	25	11	Yes	No	1	Yes	0	0	0	1	1	Woman	Rural	No Native	1	0	Yes	20	Normal	13.6
318	9	2646	29	30	11	Yes	No	5	No	0	0	1	0	0	Woman	Rural	No Native	1	0	Yes	29	Normal	13.1
319	7	2646	32	27	14	Yes	No	1	Yes	0	1	0	0	0	Woman	Rural	No Native	1	0	No	18	Normal	14.7
320	5	2646	28	28	11	No	Yes	3	Yes	0	1	0	0	1	Woman	Rural	No Native	1	0	No	6	Normal	14
321	4	2470	32	24	11	No	Yes	2	Yes	0	0	0	1	0	Woman	Rural	No Native	1	0	No	12	Normal	12.8
322	5	2470	30	25	12	No	Yes	3	No	0	0	0	1	0	Man	Rural	No Native	1	0	No	16	Stunting	12.6
323	4	2470	25	39	1	No	No	5	No	0	0	0	1	1	Woman	Rural	No Native	1	0	No	25	Normal	11.7
324	3	2470	32	22	11	No	No	1	No	0	0	0	1	1	Man	Rural	No Native	1	0	No	1	Normal	13.4
325	3	1332	29	22	10	No	No	1	No	0	0	0	0	0	Woman	Rural	No Native	0	0	Yes	29	Normal	10.6
326	4	1332	25	27	11	No	Yes	2	Yes	0	0	0	0	1	Man	Rural	No Native	0	0	No	20	Normal	10.8
327	11	2758	30	18	10	No	No	1	Yes	0	0	1	0	1	Man	Urban	No Native	1	0	No	30	Normal	13.9
328	4	2758	32	33	16	Yes	No	2	Yes	0	0	1	0	0	Man	Urban	No Native	1	0	Yes	18	Normal	13.8
329	5	2775	27	38	11	No	No	3	Yes	0	0	0	1	1	Woman	Urban	Native	1	0	Yes	27	Normal	12.6
330	5	2775	35	26	6	Yes	No	2	Yes	0	0	1	0	1	Woman	Urban	No Native	1	0	Yes	19	Normal	13.1
331	6	2746	29	35	11	No	Yes	1	Yes	0	0	0	1	1	Woman	Urban	No Native	1	0	No	29	Normal	14.4
332	4	2746	33	19	10	No	Yes	2	No	0	0	0	1	0	Man	Urban	No Native	1	0	No	1	Normal	12.8
333	4	2825	27	23	12	No	No	2	Yes	0	0	1	0	0	Woman	Urban	No Native	1	0	No	15	Normal	13.3
334	4	2825	25	31	16	No	No	2	No	0	1	0	0	1	Man	Urban	No Native	1	0	Yes	15	Normal	12.1
335	6	2825	35	39	8	Yes	No	4	Yes	0	0	0	1	1	Man	Urban	No Native	1	0	Yes	30	Stunting	12
336	6	2825	24	39	4	No	No	5	Yes	0	0	0	1	1	Man	Urban	Native	1	0	Yes	24	Normal	12.9
337	5	2815	32	39	11	Yes	No	3	Yes	0	1	0	0	0	Man	Urban	No Native	1	0	No	24	Normal	13.3
338	3	2815	36	18	8	No	No	1	Yes	0	0	0	1	1	Man	Urban	No Native	1	0	Yes	24	Normal	12.1
339	5	2794	34	32	14	Yes	Yes	3	Yes	1	0	0	0	1	Woman	Urban	No Native	1	0	No	28	Normal	12.9
340	5	2833	33	35	11	Yes	No	2	Yes	0	0	1	0	1	Woman	Urban	No Native	1	0	Yes	18	Normal	13.2
341	4	2813	27	28	11	Yes	No	2	Yes	0	1	0	0	1	Woman	Urban	No Native	1	0	No	15	Normal	13.9
342	6	2807	30	23	14	Yes	Yes	1	Yes	0	1	0	0	1	Woman	Urban	No Native	1	0	No	30	Normal	13.8
343	3	2807	36	19	9	Yes	Yes	1	Yes	0	0	0	1	0	Man	Urban	No Native	1	0	No	18	Normal	13.8
344	5	2807	26	42	16	Yes	Yes	2	Yes	0	1	0	0	1	Woman	Urban	No Native	1	0	No	14	Normal	13.3
345	4	2855	24	31	11	No	No	3	Yes	0	0	1	0	0	Man	Urban	No Native	1	0	Yes	5	Normal	12.3
346	4	2855	35	31	11	Yes	No	3	Yes	0	0	1	0	0	Man	Urban	No Native	1	0	Yes	2	Normal	15.4
347	6	2855	34	33	14	Yes	Yes	1	No	0	0	1	0	0	Woman	Urban	Native	1	0	No	15	Normal	13.9
348	4	2855	34	32	11	No	Yes	2	Yes	0	0	0	1	0	Man	Urban	No Native	1	0	No	17	Stunting	12.8
349	4	2855	24	38	14	No	Yes	2	Yes	0	0	0	1	0	Woman	Urban	No Native	1	0	No	24	Normal	12.8
350	8	2855	30	43	11	Yes	No	5	Yes	0	0	0	1	0	Woman	Urban	No Native	1	0	Yes	20	Normal	11.8
351	6	2874	30	31	16	Yes	Yes	1	Yes	0	0	1	0	1	Woman	Urban	No Native	1	0	No	21	Normal	13.9
352	4	2734	33	41	18	Yes	Yes	3	Yes	1	0	0	0	1	Man	Urban	No Native	1	0	No	18	Normal	13.9
353	3	2734	35	30	14	Yes	No	1	Yes	1	0	0	0	1	Woman	Urban	No Native	1	0	Yes	15	Normal	12.9
354	4	2736	26	26	11	No	No	3	Yes	0	0	1	0	1	Woman	Urban	No Native	1	0	Yes	24	Normal	13.4
355	4	2895	36	25	6	No	No	2	Yes	0	0	0	0	1	Man	Urban	Native	1	0	Yes	12	Normal	13.6
356	6	2750	25	36	11	Yes	No	4	No	0	0	1	0	1	Woman	Urban	No Native	1	0	Yes	21	Normal	11.2
357	5	2750	29	27	11	No	No	3	Yes	0	0	0	1	0	Man	Urban	No Native	1	0	Yes	16	Normal	13.4
358	5	2750	33	40	2	No	Yes	2	Yes	0	0	1	0	1	Man	Urban	Native	1	0	No	23	Normal	13.3
359	4	2781	25	32	16	No	No	1	Yes	0	0	0	1	0	Man	Urban	Native	1	0	Yes	20	Normal	12.9
360	4	3088	34	20	12	No	Yes	1	Yes	0	0	0	1	0	Man	Urban	No Native	1	0	No	20	Normal	12.9
361	4	3088	25	25	7	No	No	3	Yes	0	0	0	1	1	Woman	Urban	No Native	1	0	Yes	15	Stunting	13.4
362	4	512	28	25	9	No	Yes	2	Yes	0	0	0	1	0	Man	Urban	No Native	0	1	No	24	Stunting	11.9
363	9	512	25	24	11	No	No	2	Yes	0	0	0	1	1	Man	Urban	No Native	0	1	Yes	12	Normal	11.6
364	3	512	33	23	11	Yes	No	1	Yes	0	0	0	1	1	Woman	Urban	No Native	0	1	Yes	26	Normal	12.1
365	6	2579	28	36	11	Yes	Yes	4	Yes	0	0	0	0	1	Man	Urban	No Native	1	0	No	24	Stunting	13
366	5	2640	25	41	16	No	Yes	4	Yes	0	1	0	0	1	Man	Urban	No Native	1	0	No	23	Normal	12.6
367	5	2640	34	30	14	Yes	No	2	Yes	0	0	0	1	1	Woman	Urban	No Native	1	0	Yes	22	Normal	13.1
368	4	2560	24	36	11	No	No	2	Yes	0	0	0	1	0	Woman	Urban	No Native	1	0	No	24	Normal	12.4
369	5	2560	29	41	16	Yes	Yes	5	Yes	0	1	0	0	0	Woman	Urban	No Native	1	0	No	24	Normal	12
370	5	2621	33	26	11	No	No	2	Yes	0	1	0	0	0	Man	Urban	No Native	1	0	Yes	18	Normal	13.5
371	3	2621	35	35	16	Yes	Yes	1	Yes	0	0	1	0	1	Man	Urban	No Native	1	0	Yes	6	Normal	13.9
372	3	723	33	21	11	No	No	1	Yes	0	0	0	0	0	Man	Urban	No Native	0	1	Yes	14	Normal	11.9
373	4	3200	33	27	5	No	No	3	Yes	0	0	0	0	1	Man	Urban	No Native	1	0	Yes	24	Stunting	12.9
374	4	3200	28	29	7	No	No	2	Yes	0	0	0	1	1	Man	Urban	No Native	1	0	Yes	28	Normal	14.2
375	6	3200	35	42	14	Yes	Yes	4	Yes	0	0	0	1	0	Man	Urban	No Native	1	0	No	13	Normal	13.3
376	4	3239	31	29	11	No	No	2	Yes	0	0	0	1	1	Woman	Urban	No Native	1	0	Yes	31	Stunting	14.1
377	8	3239	27	20	11	No	No	1	Yes	0	0	0	1	1	Woman	Urban	No Native	1	0	No	14	Normal	12.6
378	2	3239	34	20	11	Yes	No	1	Yes	0	0	0	1	1	Man	Urban	No Native	1	0	No	24	Stunting	13.6
379	7	2747	33	18	12	Yes	No	1	Yes	0	0	0	0	0	Man	Urban	No Native	1	0	Yes	9	Stunting	13.5
380	9	3198	26	36	14	No	No	2	Yes	0	0	0	1	0	Man	Urban	No Native	1	0	No	3	Normal	12
381	4	3198	33	24	4	Yes	Yes	2	Yes	0	0	0	0	0	Woman	Urban	No Native	1	0	No	19	Stunting	14.7
382	8	3215	36	34	0	No	No	6	Yes	0	0	0	0	1	Man	Urban	Native	1	0	Yes	36	Normal	13.1
383	5	3182	27	33	14	No	Yes	3	Yes	0	0	1	0	1	Woman	Urban	Native	1	0	No	20	Normal	13.6
384	4	3182	32	20	8	No	No	2	Yes	0	0	0	0	1	Man	Urban	No Native	1	0	Yes	24	Stunting	10.9
385	3	1239	27	18	7	Yes	No	1	Yes	0	0	0	1	1	Woman	Urban	No Native	1	0	Yes	12	Stunting	11.1
386	4	1239	29	34	14	No	No	2	Yes	0	0	1	0	0	Man	Urban	No Native	1	0	Yes	29	Normal	11.8
387	5	672	36	21	11	No	No	1	Yes	0	0	0	0	1	Man	Rural	No Native	0	1	Yes	24	Normal	12.4
388	5	672	29	37	3	No	No	4	No	0	0	0	0	1	Woman	Rural	No Native	0	1	Yes	18	Normal	14.3
389	3	672	32	42	11	No	No	3	No	0	0	0	1	1	Woman	Rural	No Native	0	1	Yes	12	Normal	12.6
390	5	672	26	32	6	Yes	No	3	Yes	0	0	0	0	1	Woman	Rural	No Native	0	1	Yes	18	Normal	11.9
391	4	1096	35	41	5	Yes	No	4	Yes	0	0	0	0	1	Woman	Rural	Native	0	1	Yes	18	Normal	13.1
392	4	1096	34	19	5	Yes	Yes	1	Yes	0	0	0	0	1	Man	Rural	No Native	0	1	Yes	20	Normal	13.2
393	7	3562	31	46	3	No	No	5	Yes	0	0	0	0	1	Woman	Rural	Native	1	0	Yes	20	Normal	11.9
394	5	3562	32	33	7	Yes	No	3	Yes	0	0	0	0	1	Woman	Rural	Native	1	0	Yes	24	Normal	15
395	6	3562	28	35	3	No	No	4	Yes	0	0	0	0	0	Woman	Rural	Native	1	0	Yes	20	Normal	15.2
396	4	3005	35	22	9	Yes	No	1	Yes	0	0	0	0	0	Woman	Rural	No Native	1	0	No	20	Normal	12.1
397	7	3005	35	34	4	Yes	No	5	Yes	0	0	0	0	0	Man	Rural	Native	1	0	No	14	Stunting	14.3
398	5	3005	35	26	6	No	No	3	Yes	0	0	0	0	0	Man	Rural	Native	1	0	Yes	24	Stunting	13.2
399	10	2710	30	36	0	No	No	7	Yes	0	0	0	0	1	Woman	Rural	Native	1	0	Yes	24	Normal	11.9
400	3	2710	24	23	11	No	No	1	Yes	0	0	0	0	1	Woman	Rural	No Native	1	0	Yes	23	Normal	13
401	3	2710	32	18	5	No	No	1	Yes	0	0	0	0	0	Woman	Rural	Native	1	0	Yes	12	Stunting	12.9
402	9	2594	27	20	14	Yes	No	2	Yes	0	0	0	1	0	Man	Rural	No Native	1	0	No	10	Normal	12.6
403	6	2594	35	39	7	Yes	Yes	4	Yes	0	0	0	1	1	Woman	Rural	No Native	1	0	No	12	Normal	13.3
404	6	2594	35	39	7	Yes	Yes	4	Yes	0	0	0	1	0	Woman	Rural	No Native	1	0	No	12	Normal	13.3
405	3	2594	29	43	6	No	No	4	Yes	0	0	0	0	1	Man	Rural	No Native	1	0	Yes	16	Normal	12.3
406	4	3290	36	27	6	Yes	No	2	Yes	0	0	0	0	1	Woman	Rural	No Native	1	0	Yes	18	Stunting	13
407	7	3290	24	33	11	No	No	1	Yes	0	0	0	0	1	Man	Rural	Native	1	0	Yes	24	Normal	13.4
408	7	3290	30	23	8	Yes	No	1	Yes	0	0	0	1	1	Man	Rural	Native	1	0	Yes	23	Normal	13.8
409	7	3290	35	25	11	Yes	Yes	1	Yes	0	0	0	1	1	Man	Rural	Native	1	0	No	17	Normal	13.8
410	4	3320	29	23	6	No	No	2	Yes	0	0	0	0	0	Woman	Rural	Native	1	0	Yes	24	Normal	14.8
411	6	3320	26	27	3	Yes	No	3	Yes	0	0	0	0	0	Woman	Rural	Native	1	0	No	12	Stunting	13.9
412	8	3165	25	19	13	Yes	No	1	Yes	0	0	0	1	0	Man	Rural	Native	1	0	Yes	8	Stunting	12.1
413	3	2935	34	19	11	Yes	No	1	Yes	0	0	0	0	1	Woman	Rural	Native	1	0	Yes	18	Stunting	12.1
414	5	2935	27	31	11	Yes	No	3	Yes	0	0	0	0	1	Man	Rural	No Native	1	0	No	18	Stunting	12.8
415	5	2935	27	31	11	Yes	No	3	Yes	0	0	0	0	0	Man	Rural	No Native	1	0	No	18	Stunting	12.7
416	4	3223	25	23	11	No	Yes	2	Yes	0	0	0	0	0	Man	Rural	No Native	1	0	No	15	Normal	14
417	5	3507	35	29	9	Yes	No	3	Yes	0	0	0	0	1	Woman	Rural	Native	1	0	Yes	24	Normal	15
418	5	3583	25	42	6	No	Yes	5	Yes	0	0	0	0	1	Man	Rural	Native	1	0	No	24	Normal	11.9
419	4	3583	24	25	9	No	No	2	Yes	0	0	0	0	1	Woman	Rural	Native	1	0	Yes	24	Normal	12.4
420	6	3583	27	33	5	No	No	4	Yes	0	0	0	0	0	Woman	Rural	Native	1	0	Yes	27	Normal	10.7
421	2	3622	27	20	9	No	No	1	Yes	0	0	0	0	0	Woman	Rural	Native	1	0	Yes	13	Normal	13.7
422	5	3622	27	34	7	No	No	2	Yes	0	0	0	0	0	Woman	Rural	Native	1	0	Yes	20	Normal	13.3
423	3	3551	30	25	11	Yes	No	1	Yes	0	0	0	0	0	Woman	Rural	Native	1	0	Yes	24	Normal	13.5
424	5	1348	26	36	16	No	No	3	Yes	0	0	0	0	1	Woman	Rural	No Native	1	0	Yes	24	Normal	10
425	4	4314	28	26	11	No	No	2	Yes	0	0	0	0	1	Man	Rural	No Native	1	0	No	0	Normal	15.4
426	4	4314	30	25	11	No	Yes	2	Yes	0	0	0	0	0	Man	Rural	No Native	1	0	No	18	Normal	16.4
427	3	4314	32	27	11	Yes	No	1	Yes	0	0	0	0	1	Man	Rural	Native	1	0	Yes	22	Normal	15.5
428	11	3340	29	26	10	No	No	2	Yes	0	0	0	0	0	Woman	Rural	No Native	1	0	Yes	29	Normal	13.7
429	3	2784	36	39	6	Yes	No	3	Yes	0	0	0	1	1	Woman	Urban	No Native	1	0	Yes	32	Normal	13.4
430	4	2805	29	42	11	Yes	Yes	2	Yes	0	0	0	0	1	Man	Urban	No Native	1	0	No	15	Stunting	13.4
431	5	2724	25	30	16	No	No	1	No	0	1	0	0	1	Woman	Urban	No Native	1	0	No	21	Stunting	11.9
432	5	2708	34	41	11	Yes	No	3	Yes	0	0	0	1	1	Man	Urban	No Native	1	0	Yes	24	Normal	12
433	5	2708	27	34	3	No	No	4	Yes	0	0	0	1	0	Man	Urban	No Native	1	0	No	27	Stunting	13
434	4	2699	24	33	14	Yes	No	2	No	1	0	0	0	1	Woman	Urban	No Native	1	0	Yes	3	Normal	14.9
435	2	2690	32	30	16	Yes	Yes	1	Yes	0	0	1	0	1	Man	Urban	No Native	1	0	No	14	Normal	12.8
436	5	2690	24	35	11	No	No	3	Yes	0	1	0	0	0	Man	Urban	No Native	1	0	Yes	12	Normal	12.5
437	3	2690	31	33	11	Yes	No	1	Yes	0	0	1	0	1	Woman	Urban	No Native	1	0	No	20	Normal	13.2
438	7	2690	30	40	0	No	No	5	Yes	0	0	0	1	1	Woman	Urban	No Native	1	0	No	30	Normal	13.8
439	3	2704	28	26	16	No	No	1	Yes	0	1	0	0	0	Man	Urban	No Native	1	0	No	18	Normal	13.6
440	5	2746	34	34	14	Yes	No	1	Yes	0	0	0	1	1	Woman	Urban	No Native	1	0	No	24	Normal	14.1
441	5	2876	27	35	11	Yes	No	3	Yes	0	0	1	0	1	Woman	Urban	No Native	1	0	Yes	27	Normal	13.9
442	4	744	34	38	16	Yes	No	3	Yes	0	0	1	0	1	Man	Urban	No Native	0	1	Yes	10	Normal	11.6
443	5	744	31	39	11	Yes	No	4	Yes	0	0	1	0	1	Woman	Urban	No Native	0	1	Yes	18	Normal	13.4
444	3	715	34	24	11	No	Yes	1	No	0	0	1	0	1	Woman	Urban	No Native	0	1	No	14	Normal	11.7
445	3	775	34	22	12	No	No	1	Yes	0	0	0	1	1	Woman	Urban	No Native	0	1	No	18	Normal	10.5
446	5	732	35	33	6	Yes	No	4	Yes	0	0	0	1	1	Woman	Urban	No Native	0	1	No	21	Normal	12
447	6	2573	28	36	6	Yes	No	4	Yes	0	0	1	0	1	Woman	Urban	No Native	1	0	No	22	Normal	13.7
448	5	2573	31	41	16	Yes	Yes	2	Yes	0	0	1	0	1	Woman	Urban	No Native	1	0	No	0	Normal	14.8
449	4	2573	32	24	11	Yes	Yes	1	Yes	0	0	0	1	1	Woman	Urban	No Native	1	0	No	26	Normal	13
450	5	2644	24	40	11	Yes	No	3	Yes	0	0	1	0	1	Woman	Urban	No Native	1	0	Yes	18	Normal	12.6
451	4	2547	34	32	10	Yes	No	2	Yes	0	0	1	0	1	Woman	Urban	No Native	1	0	Yes	24	Normal	12.7
452	3	2614	26	19	13	No	No	1	No	0	0	0	1	0	Woman	Urban	No Native	1	0	No	20	Normal	13.8
453	4	3200	28	18	6	No	No	2	Yes	0	0	0	0	0	Woman	Urban	No Native	1	0	Yes	16	Stunting	13.2
454	4	708	27	30	16	No	Yes	2	Yes	1	0	0	0	1	Man	Urban	No Native	0	1	No	27	Normal	13.4
455	3	708	25	28	14	Yes	No	1	Yes	0	0	1	0	1	Woman	Urban	No Native	0	1	Yes	14	Normal	11.2
456	3	1900	33	21	6	No	No	2	Yes	0	0	0	0	0	Woman	Rural	No Native	0	1	No	12	Normal	12.5
457	6	1900	31	37	8	Yes	No	5	Yes	0	0	0	0	1	Woman	Rural	No Native	0	1	No	16	Stunting	11.9
458	3	1900	34	30	11	Yes	Yes	1	Yes	0	0	0	1	0	Woman	Rural	No Native	0	1	No	14	Normal	11.3
459	3	1219	26	21	6	Yes	No	1	Yes	0	0	0	0	1	Woman	Rural	No Native	0	1	No	6	Normal	12.4
460	4	1219	29	34	13	Yes	No	2	Yes	0	0	0	1	1	Woman	Rural	No Native	0	1	No	18	Normal	13
461	5	1363	34	34	2	No	No	3	Yes	0	0	0	0	1	Woman	Rural	No Native	0	1	Yes	18	Normal	12.5
462	3	1013	35	29	11	No	No	1	No	0	0	0	0	0	Man	Rural	No Native	0	1	Yes	32	Normal	11.5
463	4	1301	24	21	0	No	No	2	Yes	0	0	0	0	1	Man	Rural	No Native	0	1	Yes	24	Stunting	12.1
464	3	1301	32	33	0	No	No	3	Yes	0	0	0	0	0	Woman	Rural	No Native	0	1	Yes	32	Normal	13.1
465	5	2124	28	22	11	No	No	2	Yes	0	0	0	1	1	Man	Rural	No Native	1	0	Yes	20	Normal	12.9
466	6	2124	26	35	2	No	No	5	Yes	0	0	0	0	0	Woman	Rural	No Native	1	0	No	24	Normal	13.2
467	6	2124	26	35	2	No	No	5	Yes	0	0	0	0	0	Woman	Rural	No Native	1	0	No	24	Normal	13.1
468	4	2124	24	37	8	No	No	4	Yes	0	0	0	0	1	Man	Rural	No Native	1	0	No	18	Normal	12.6
469	3	1857	26	19	11	Yes	Yes	1	Yes	0	0	0	0	1	Woman	Rural	No Native	0	1	No	25	Normal	12
470	3	2018	33	22	11	No	No	1	Yes	0	0	0	0	1	Man	Rural	No Native	0	1	Yes	24	Normal	13.1
471	5	2343	33	41	11	No	No	2	Yes	0	0	0	0	0	Woman	Rural	No Native	1	0	Yes	33	Normal	13.3
472	3	2343	24	32	6	No	No	1	Yes	0	0	0	0	1	Man	Rural	No Native	1	0	No	24	Stunting	13.7
473	4	2343	29	29	11	No	No	2	Yes	0	0	0	0	1	Man	Rural	No Native	1	0	No	29	Stunting	13.4
474	4	2559	25	43	2	No	No	3	Yes	0	0	0	0	1	Man	Rural	No Native	1	0	Yes	25	Normal	11.5
475	4	2559	29	30	12	No	Yes	2	Yes	0	0	0	1	1	Man	Rural	No Native	1	0	No	24	Normal	11.7
476	4	2661	25	27	10	Yes	No	2	Yes	0	0	0	0	1	Man	Rural	No Native	1	0	Yes	25	Normal	14.1
477	6	2661	31	35	11	Yes	Yes	2	Yes	0	0	0	1	1	Woman	Rural	No Native	1	0	No	18	Normal	15.5
478	6	2661	31	35	11	Yes	Yes	2	Yes	0	0	0	1	0	Man	Rural	No Native	1	0	No	18	Normal	14.3
479	6	2436	31	28	11	Yes	No	4	Yes	0	0	0	0	0	Woman	Rural	No Native	1	0	Yes	14	Normal	12.3
480	3	2436	35	28	11	Yes	No	1	Yes	0	0	1	0	1	Woman	Rural	No Native	1	0	Yes	19	Normal	12.5
481	8	2325	35	31	16	No	Yes	3	Yes	0	0	0	0	0	Man	Rural	No Native	1	0	Yes	18	Normal	13.1
482	4	1811	33	28	11	No	No	2	Yes	0	0	0	0	1	Woman	Rural	No Native	0	1	No	18	Stunting	12.8
483	4	1344	27	21	8	Yes	No	2	Yes	0	0	0	0	0	Man	Rural	No Native	0	1	Yes	25	Normal	11.5
484	7	1344	33	24	3	Yes	No	5	Yes	0	0	0	0	0	Man	Rural	No Native	0	1	Yes	15	Stunting	11.7
485	10	1344	31	44	6	No	No	5	Yes	0	0	0	0	1	Man	Rural	No Native	0	1	Yes	17	Normal	11.8
486	4	2750	24	27	7	Yes	No	2	Yes	0	0	0	0	1	Woman	Rural	No Native	1	0	Yes	15	Stunting	13.2
487	4	3296	36	39	2	No	No	2	Yes	0	0	0	0	1	Man	Rural	No Native	1	0	Yes	16	Stunting	13.8
488	6	3296	31	39	5	Yes	No	3	Yes	0	0	0	0	1	Woman	Rural	No Native	1	0	No	21	Normal	15.4
489	3	3296	34	39	6	Yes	No	4	Yes	0	0	0	0	1	Man	Rural	No Native	1	0	Yes	34	Normal	14.5
490	5	3178	28	35	0	Yes	No	3	Yes	0	0	0	0	1	Man	Rural	No Native	1	0	Yes	14	Normal	14.3
491	7	3097	32	37	0	Yes	Yes	1	Yes	0	0	0	0	0	Woman	Rural	No Native	1	0	No	1	Stunting	14.2
492	3	3175	33	22	11	No	No	1	Yes	0	0	0	0	1	Man	Rural	No Native	1	0	Yes	21	Stunting	14.4
493	4	2438	29	44	9	No	No	3	Yes	0	0	1	0	1	Man	Rural	No Native	1	0	Yes	24	Normal	13.3
494	6	2908	26	45	6	No	No	7	Yes	0	0	0	0	0	Man	Rural	No Native	1	0	No	16	Stunting	13.6
495	3	2908	27	22	6	No	Yes	1	Yes	0	0	0	0	1	Man	Rural	No Native	1	0	Yes	24	Normal	14.2
496	6	2908	33	30	11	Yes	No	2	Yes	0	0	0	1	1	Man	Rural	No Native	1	0	Yes	22	Stunting	13.9
497	3	2908	31	19	11	No	Yes	1	Yes	0	0	0	0	1	Man	Rural	No Native	1	0	Yes	1	Normal	13.8
498	5	2908	25	31	7	Yes	No	3	Yes	0	0	0	0	1	Woman	Rural	No Native	1	0	Yes	23	Normal	13.2
499	4	246	33	33	6	No	Yes	3	Yes	0	0	0	0	1	Man	Rural	No Native	0	0	No	27	Normal	12
500	3	3254	34	27	6	No	No	1	Yes	0	0	0	0	1	Man	Rural	No Native	1	0	Yes	18	Stunting	13.5
501	4	3075	33	23	2	No	No	2	Yes	0	0	0	0	1	Woman	Rural	No Native	1	0	No	16	Stunting	13.5
502	7	2840	29	22	12	No	No	1	No	0	0	0	1	1	Woman	Rural	No Native	1	0	No	12	Stunting	13.3
503	4	2840	35	33	6	Yes	No	3	Yes	0	0	0	1	1	Woman	Rural	No Native	1	0	Yes	18	Stunting	12.8
504	5	3420	34	31	3	Yes	No	2	Yes	0	0	0	0	1	Man	Rural	No Native	1	0	Yes	20	Stunting	14.9
505	6	3420	35	36	2	Yes	No	4	Yes	0	0	0	0	0	Woman	Rural	No Native	1	0	Yes	35	Stunting	15.2
506	6	3144	29	28	6	No	No	4	Yes	0	0	0	0	1	Woman	Rural	No Native	1	0	Yes	24	Stunting	14.3
507	9	3144	24	34	5	Yes	No	6	Yes	0	0	0	0	1	Woman	Rural	No Native	1	0	Yes	24	Stunting	14.7
508	8	2153	25	42	2	Yes	No	5	Yes	0	0	0	0	1	Man	Rural	No Native	1	0	Yes	25	Normal	13.4
509	7	2153	35	37	4	Yes	No	5	Yes	0	0	0	0	0	Woman	Rural	No Native	1	0	Yes	14	Stunting	12.3
510	6	2153	35	34	1	No	No	4	Yes	0	0	0	0	0	Woman	Rural	No Native	1	0	Yes	24	Normal	14.7
511	4	2508	35	25	6	No	No	2	Yes	0	0	0	0	1	Woman	Rural	No Native	1	0	Yes	35	Normal	11
512	5	223	29	29	9	Yes	No	4	Yes	1	0	0	0	0	Man	Urban	No Native	0	0	No	18	Normal	11.7
513	4	223	27	30	12	No	No	2	Yes	0	1	0	0	0	Man	Urban	No Native	0	0	Yes	12	Normal	11.5
514	7	236	24	23	12	No	No	1	Yes	1	0	0	0	1	Man	Urban	No Native	0	0	No	24	Normal	13
515	4	236	28	27	11	Yes	No	2	Yes	0	0	1	0	1	Man	Urban	No Native	0	0	No	14	Normal	12.5
516	3	236	28	24	11	Yes	No	1	Yes	0	0	0	0	1	Woman	Urban	No Native	0	0	No	15	Normal	13.6
517	5	260	28	30	6	Yes	No	2	Yes	0	0	0	1	1	Woman	Urban	No Native	0	0	No	28	Stunting	11.9
518	4	260	26	35	16	No	Yes	1	Yes	0	0	0	1	1	Man	Urban	No Native	0	0	No	20	Normal	11.2
519	9	210	36	22	9	Yes	No	1	Yes	0	0	1	0	1	Woman	Urban	No Native	0	0	No	0	Normal	11.8
520	4	152	36	23	13	Yes	Yes	1	No	0	0	1	0	1	Man	Urban	No Native	0	0	No	36	Normal	10
521	5	145	32	28	13	Yes	Yes	2	Yes	1	0	0	0	1	Woman	Urban	No Native	0	0	Yes	32	Normal	12.5
522	6	145	35	25	11	Yes	No	2	Yes	1	0	0	0	1	Man	Urban	No Native	0	0	Yes	18	Normal	13.5
523	5	86	27	33	11	Yes	No	3	Yes	0	0	1	0	1	Woman	Urban	No Native	0	0	No	27	Normal	11.3
524	9	24	29	44	14	Yes	No	8	Yes	1	0	0	0	1	Man	Urban	No Native	0	0	No	29	Normal	12.4
525	9	24	25	37	13	No	Yes	2	Yes	1	0	0	0	1	Man	Urban	No Native	0	0	No	5	Normal	13.2
526	8	24	35	26	10	Yes	Yes	2	Yes	1	0	0	0	1	Man	Urban	No Native	0	0	No	24	Normal	10.8
527	7	36	33	32	11	Yes	No	4	Yes	0	0	1	0	1	Man	Urban	No Native	0	0	Yes	30	Normal	11.2
528	5	57	35	24	11	Yes	No	1	Yes	0	0	1	0	1	Man	Urban	No Native	0	0	No	30	Normal	11.9
529	7	116	35	19	11	Yes	No	2	Yes	0	1	0	0	0	Woman	Urban	No Native	0	0	Yes	9	Normal	11.7
530	9	116	32	33	11	Yes	Yes	3	No	0	1	0	0	0	Woman	Urban	No Native	0	0	No	9	Stunting	12.6
531	4	56	29	30	12	No	Yes	2	Yes	0	1	0	0	1	Woman	Urban	No Native	0	0	Yes	12	Normal	10.9
532	4	56	27	33	14	Yes	No	2	Yes	0	1	0	0	0	Man	Urban	No Native	0	0	No	12	Normal	12.1
533	5	78	24	24	11	No	No	2	No	1	0	0	0	1	Man	Urban	No Native	0	0	Yes	24	Normal	9.6
534	6	78	33	26	11	Yes	Yes	2	Yes	0	1	0	0	0	Man	Urban	No Native	0	0	No	24	Normal	12.1
535	4	14	25	28	13	Yes	Yes	2	No	0	1	0	0	0	Woman	Urban	No Native	0	0	No	25	Normal	11.5
536	4	14	34	31	11	Yes	No	2	No	0	0	1	0	1	Man	Urban	No Native	0	0	Yes	1	Normal	12.4
537	10	14	32	24	11	Yes	No	2	No	0	0	1	0	0	Woman	Urban	No Native	0	0	Yes	18	Normal	10.6
538	10	14	35	25	9	Yes	No	1	No	0	0	1	0	1	Woman	Urban	No Native	0	0	No	18	Normal	11.5
539	11	231	35	27	8	No	No	3	Yes	0	0	0	1	0	Man	Urban	No Native	0	0	No	12	Normal	11.4
540	3	231	34	24	14	Yes	No	1	Yes	0	0	1	0	0	Woman	Urban	No Native	0	0	Yes	2	Normal	12.5
541	6	223	28	31	11	Yes	No	4	Yes	0	0	0	1	0	Woman	Urban	No Native	0	0	Yes	12	Normal	11.9
542	6	223	29	29	16	No	No	2	Yes	0	1	0	0	1	Woman	Urban	No Native	0	0	No	22	Normal	11.8
543	3	178	25	35	11	No	Yes	2	Yes	0	0	1	0	1	Man	Urban	No Native	0	0	No	3	Normal	11.9
544	3	178	33	23	14	Yes	No	1	Yes	0	0	0	1	1	Man	Urban	No Native	0	0	Yes	0	Normal	10.9
545	3	178	26	29	5	No	No	2	Yes	0	0	0	1	1	Man	Urban	No Native	0	0	Yes	10	Normal	12.1
546	3	105	27	28	14	Yes	Yes	1	Yes	0	1	0	0	1	Woman	Urban	No Native	0	0	No	6	Normal	10.4
547	5	105	27	29	11	Yes	No	2	Yes	0	0	1	0	1	Man	Urban	No Native	0	0	No	15	Normal	9.4
548	4	105	33	24	11	Yes	No	1	Yes	0	0	1	0	1	Woman	Urban	No Native	0	0	Yes	18	Normal	11.5
549	7	105	35	41	16	Yes	No	4	Yes	0	0	1	0	1	Woman	Urban	No Native	0	0	No	9	Normal	10.5
550	4	81	24	39	13	Yes	No	3	Yes	0	0	0	1	1	Man	Urban	No Native	0	0	No	14	Normal	12
551	5	81	27	29	14	No	No	3	No	0	0	0	1	1	Man	Urban	No Native	0	0	Yes	16	Normal	10.4
552	3	136	27	31	11	Yes	Yes	1	Yes	0	0	1	0	0	Man	Urban	No Native	0	0	No	27	Normal	9.9
553	3	225	30	22	11	Yes	No	2	Yes	0	0	0	1	0	Man	Urban	No Native	0	0	Yes	1	Stunting	10
554	5	124	33	39	11	Yes	Yes	3	Yes	0	0	1	0	1	Man	Urban	No Native	0	0	Yes	15	Normal	11.5
555	5	57	36	23	11	Yes	No	1	No	0	0	0	1	1	Man	Urban	No Native	0	0	No	0	Normal	12.1
556	6	57	30	31	11	Yes	No	3	Yes	0	1	0	0	0	Woman	Urban	No Native	0	0	No	24	Normal	10.9
557	5	18	29	25	14	Yes	No	2	No	0	0	1	0	1	Man	Urban	No Native	0	0	No	8	Normal	10.4
558	6	18	35	33	14	Yes	No	2	No	0	1	0	0	1	Man	Urban	No Native	0	0	Yes	6	Normal	11.3
559	8	45	24	36	11	Yes	No	2	Yes	1	0	0	0	1	Man	Urban	No Native	0	0	Yes	24	Normal	10.7
560	5	25	36	36	11	No	No	3	No	1	0	0	0	1	Man	Urban	No Native	0	0	Yes	36	Normal	11
561	4	25	25	24	6	No	Yes	2	No	0	1	0	0	1	Woman	Urban	No Native	0	0	Yes	12	Normal	11.1
562	7	7	36	24	11	Yes	No	3	Yes	0	0	0	1	0	Man	Urban	No Native	0	0	Yes	12	Normal	11.4
563	4	49	36	33	14	Yes	No	2	No	0	0	1	0	1	Man	Urban	No Native	0	0	Yes	5	Normal	11.6
564	4	49	32	40	14	Yes	No	3	No	0	0	1	0	1	Man	Urban	Native	0	0	Yes	19	Normal	10.9
565	7	49	25	31	14	No	Yes	2	Yes	1	0	0	0	1	Woman	Urban	No Native	0	0	No	25	Normal	10.9
566	6	42	34	22	12	Yes	No	1	Yes	1	0	0	0	1	Woman	Urban	No Native	0	0	No	34	Normal	12.1
567	4	29	29	37	16	Yes	Yes	2	Yes	1	0	0	0	1	Woman	Urban	No Native	0	0	No	3	Normal	12.8
568	4	29	24	38	11	Yes	No	2	Yes	1	0	0	0	1	Woman	Urban	No Native	0	0	No	15	Normal	12.1
569	5	34	32	41	17	Yes	No	2	Yes	1	0	0	0	1	Woman	Urban	No Native	0	0	No	2	Normal	11.6
570	4	42	32	29	14	Yes	No	2	Yes	1	0	0	0	1	Woman	Urban	No Native	0	0	Yes	2	Normal	11.1
571	4	39	30	31	14	Yes	No	2	No	1	0	0	0	1	Man	Urban	No Native	0	0	No	24	Normal	11.3
572	5	39	35	27	11	Yes	No	2	Yes	0	0	1	0	1	Woman	Urban	No Native	0	0	Yes	15	Normal	10.9
573	6	51	32	31	12	No	No	3	Yes	0	1	0	0	0	Man	Urban	No Native	0	0	Yes	24	Normal	11
574	4	46	33	28	6	No	Yes	2	Yes	0	1	0	0	1	Man	Urban	No Native	0	0	No	17	Normal	10.3
575	3	49	32	26	14	Yes	Yes	1	No	0	1	0	0	1	Man	Urban	No Native	0	0	No	22	Normal	12
576	8	35	29	35	11	Yes	No	6	Yes	0	0	1	0	0	Woman	Urban	No Native	0	0	No	18	Normal	11
577	3	35	25	24	11	No	Yes	1	No	1	0	0	0	1	Woman	Urban	No Native	0	0	No	25	Normal	11.7
578	4	8	34	28	11	No	Yes	2	Yes	0	1	0	0	1	Man	Urban	No Native	0	0	No	34	Normal	12.2
579	5	12	26	29	13	Yes	No	3	No	1	0	0	0	0	Man	Urban	No Native	0	0	No	20	Normal	12.6
580	6	6	24	25	11	Yes	No	2	Yes	0	0	1	0	1	Woman	Urban	No Native	0	0	Yes	8	Normal	11.5
581	4	33	34	27	11	Yes	No	2	Yes	0	0	1	0	1	Man	Urban	No Native	0	0	Yes	15	Normal	12
582	5	15	30	36	11	No	Yes	3	Yes	0	0	1	0	1	Man	Urban	No Native	0	0	Yes	12	Normal	9.9
583	4	11	35	20	11	Yes	Yes	3	Yes	0	0	1	0	0	Woman	Urban	No Native	0	0	No	18	Normal	11.4
584	2	23	30	21	11	Yes	No	1	Yes	1	0	0	0	1	Woman	Urban	No Native	0	0	Yes	12	Normal	12.9
585	6	23	32	28	14	Yes	No	2	Yes	0	1	0	0	1	Woman	Urban	No Native	0	0	Yes	32	Normal	12.9
586	7	23	36	23	13	Yes	No	1	No	0	0	1	0	1	Man	Urban	No Native	0	0	Yes	30	Normal	11.9
587	6	23	35	42	14	Yes	Yes	2	Yes	1	0	0	0	1	Woman	Urban	No Native	0	0	No	7	Normal	11.5
588	4	23	33	26	15	No	No	2	Yes	1	0	0	0	0	Man	Urban	No Native	0	0	Yes	10	Normal	10.6
589	10	27	30	25	11	Yes	No	3	Yes	0	1	0	0	0	Woman	Urban	No Native	0	0	No	3	Normal	12.2
590	4	27	33	25	14	Yes	Yes	1	Yes	0	1	0	0	1	Woman	Urban	No Native	0	0	No	33	Normal	12.5
591	6	30	36	39	14	Yes	No	3	No	1	0	0	0	1	Woman	Urban	No Native	0	0	Yes	36	Normal	11.3
592	6	381	35	29	5	No	No	2	Yes	0	0	0	1	0	Man	Urban	No Native	0	0	Yes	24	Normal	12.3
593	7	381	32	28	11	Yes	No	2	Yes	0	0	1	0	1	Woman	Urban	No Native	0	0	Yes	15	Normal	12.9
594	6	3359	25	42	9	No	No	3	Yes	0	0	0	1	0	Woman	Urban	No Native	1	0	No	25	Normal	13.3
595	4	3285	29	22	14	Yes	No	1	No	0	1	0	0	1	Man	Urban	No Native	1	0	No	24	Normal	13.8
596	4	3285	34	33	11	Yes	No	3	Yes	0	0	0	1	1	Woman	Urban	No Native	1	0	No	26	Normal	15.2
597	5	3328	26	36	11	Yes	No	3	No	0	1	0	0	0	Man	Urban	No Native	1	0	Yes	24	Normal	14.4
598	2	3328	30	25	14	No	No	1	No	0	1	0	0	1	Man	Urban	No Native	1	0	No	18	Normal	14
599	5	3328	36	43	11	Yes	No	3	Yes	0	0	1	0	1	Man	Urban	No Native	1	0	No	24	Normal	12.7
600	4	3408	25	34	16	No	No	2	Yes	1	0	0	0	1	Woman	Urban	No Native	1	0	No	12	Normal	14.2
601	3	3503	34	24	9	Yes	Yes	2	Yes	0	0	0	1	0	Woman	Urban	No Native	1	0	No	26	Normal	10.7
602	2	3490	25	24	9	Yes	Yes	1	Yes	0	0	1	0	1	Man	Urban	No Native	1	0	No	18	Normal	13.1
603	4	3344	25	32	16	No	No	2	Yes	1	0	0	0	1	Woman	Urban	No Native	1	0	Yes	25	Normal	14.7
604	6	3352	26	28	9	No	No	4	Yes	0	0	0	1	1	Woman	Urban	No Native	1	0	No	15	Normal	11
605	13	3486	33	37	14	Yes	No	3	Yes	0	1	0	0	1	Man	Urban	No Native	1	0	Yes	14	Normal	12.6
606	4	3475	36	34	14	Yes	No	2	Yes	0	1	0	0	1	Woman	Urban	No Native	1	0	No	16	Normal	13.7
607	4	3475	33	26	1	No	No	3	No	0	1	0	0	1	Man	Urban	No Native	1	0	Yes	33	Normal	13.2
608	4	3425	27	34	11	Yes	No	3	Yes	0	0	0	1	0	Man	Urban	No Native	1	0	Yes	19	Normal	13.4
609	3	3425	25	31	7	Yes	No	1	Yes	0	0	0	1	1	Woman	Urban	Native	1	0	Yes	18	Normal	13.6
610	3	1060	26	20	11	No	No	1	No	0	0	0	0	1	Man	Urban	No Native	0	1	Yes	14	Normal	11.4
611	4	2838	29	27	14	Yes	Yes	2	Yes	0	0	1	0	1	Woman	Urban	No Native	1	0	No	18	Normal	13.1
612	3	2838	31	29	11	No	No	2	Yes	0	0	0	0	1	Man	Urban	No Native	1	0	Yes	14	Normal	12.5
613	7	3116	32	30	10	Yes	Yes	4	Yes	0	1	0	0	1	Man	Urban	No Native	1	0	No	8	Normal	12.2
614	3	3116	27	21	11	No	Yes	1	Yes	0	0	0	0	1	Man	Urban	No Native	1	0	No	16	Normal	12.3
615	5	3734	32	37	3	No	No	3	Yes	0	0	0	1	1	Woman	Urban	No Native	1	0	No	20	Normal	12.7
616	3	3734	31	27	8	Yes	No	2	Yes	0	0	0	0	1	Man	Urban	Native	1	0	Yes	24	Normal	12.5
617	3	3901	29	45	6	No	No	6	Yes	0	0	0	1	1	Man	Urban	No Native	1	0	No	18	Normal	13.4
618	4	3570	32	34	17	Yes	No	2	Yes	0	0	0	1	0	Man	Urban	No Native	1	0	Yes	24	Normal	13.7
619	3	3552	28	28	16	No	No	1	Yes	0	0	0	1	0	Woman	Urban	No Native	1	0	No	28	Normal	13.2
620	9	3560	29	19	11	No	No	1	Yes	0	0	0	1	1	Man	Urban	No Native	1	0	Yes	29	Normal	13.5
621	4	1075	27	34	4	No	No	2	Yes	0	0	0	1	1	Man	Rural	No Native	0	1	Yes	27	Normal	10.3
622	7	1075	26	33	6	Yes	No	4	Yes	0	0	0	1	1	Woman	Rural	No Native	0	1	Yes	20	Normal	11.6
623	6	1218	24	39	11	No	Yes	1	Yes	0	0	0	1	1	Man	Rural	No Native	0	1	No	24	Normal	11.2
624	4	1218	34	37	0	Yes	Yes	3	Yes	0	0	0	0	1	Woman	Rural	No Native	0	1	No	34	Normal	12.5
625	10	572	24	21	9	No	No	3	Yes	0	0	0	0	0	Man	Rural	Native	0	1	Yes	15	Stunting	10.1
626	5	1183	32	35	11	No	No	3	Yes	0	0	0	0	1	Man	Rural	No Native	0	1	Yes	24	Normal	11.8
627	3	3698	26	23	11	Yes	No	1	Yes	0	0	0	0	1	Woman	Rural	No Native	1	0	Yes	20	Stunting	14.6
628	6	3698	28	26	11	No	No	2	Yes	0	0	0	0	1	Woman	Rural	Native	1	0	Yes	20	Normal	14.1
629	2	3419	25	22	11	No	No	1	Yes	0	0	0	0	0	Man	Rural	No Native	1	0	Yes	20	Normal	14.1
630	5	3419	28	41	11	Yes	No	3	Yes	0	1	0	0	1	Man	Rural	No Native	1	0	Yes	28	Normal	14.1
631	5	3419	35	37	6	Yes	Yes	3	Yes	0	0	0	0	1	Man	Rural	Native	1	0	No	20	Normal	13.4
632	4	3419	36	34	11	Yes	No	2	Yes	0	0	1	0	1	Man	Rural	No Native	1	0	Yes	30	Normal	13.3
633	3	3419	32	26	14	No	No	1	Yes	0	0	0	0	1	Woman	Rural	No Native	1	0	Yes	18	Stunting	13.6
634	8	3586	26	30	3	No	No	6	Yes	0	0	0	0	0	Man	Rural	Native	1	0	Yes	18	Stunting	12.7
635	6	3586	27	25	6	Yes	No	4	Yes	0	0	0	0	0	Woman	Rural	Native	1	0	Yes	18	Normal	14.7
636	5	3586	24	41	6	No	No	5	Yes	0	0	0	0	1	Woman	Rural	Native	1	0	No	18	Stunting	14
637	4	3851	25	27	4	No	No	3	Yes	0	0	0	0	1	Woman	Rural	No Native	1	0	Yes	20	Normal	13.1
638	5	3851	34	34	2	Yes	No	5	Yes	0	0	0	0	1	Woman	Rural	Native	1	0	Yes	24	Normal	15.6
639	5	3665	24	26	7	No	No	2	Yes	0	0	0	0	0	Man	Rural	Native	1	0	Yes	24	Stunting	13.9
640	5	3840	35	39	0	Yes	No	4	Yes	0	0	0	0	0	Man	Rural	Native	1	0	Yes	13	Stunting	13.1
641	5	3840	33	39	2	Yes	No	4	Yes	0	0	0	0	1	Man	Rural	Native	1	0	No	24	Stunting	13.3
642	7	3122	31	30	6	No	No	2	Yes	0	0	0	0	1	Man	Rural	No Native	1	0	Yes	27	Normal	11.7
643	6	3492	31	24	14	No	No	1	Yes	0	0	0	0	1	Man	Rural	Native	1	0	Yes	18	Stunting	14.3
644	4	3492	26	38	6	No	No	2	Yes	0	0	0	0	1	Woman	Rural	Native	1	0	Yes	24	Normal	13.1
645	7	3779	33	32	3	Yes	Yes	5	Yes	0	0	0	0	1	Man	Rural	Native	1	0	Yes	18	Normal	13.4
646	3	4206	26	29	11	No	No	2	Yes	0	0	0	0	1	Man	Rural	Native	1	0	No	22	Normal	13.7
647	3	3713	34	25	11	Yes	Yes	1	No	0	0	0	1	0	Man	Urban	No Native	1	0	No	34	Stunting	15.7
648	5	3713	26	30	12	No	No	3	Yes	0	0	0	1	1	Man	Urban	No Native	1	0	Yes	24	Normal	13.7
649	6	3693	32	41	16	Yes	No	1	Yes	0	1	0	0	1	Woman	Urban	No Native	1	0	Yes	28	Normal	14.2
650	6	3704	34	39	14	Yes	No	4	No	0	0	1	0	1	Woman	Urban	No Native	1	0	Yes	24	Normal	10.7
651	5	3704	34	40	16	Yes	Yes	3	Yes	1	0	0	0	1	Woman	Urban	No Native	1	0	No	16	Normal	12.2
652	4	3686	31	38	18	No	No	2	No	0	1	0	0	1	Man	Urban	No Native	1	0	Yes	31	Normal	14.2
653	3	3686	26	30	18	No	Yes	1	Yes	0	1	0	0	1	Man	Urban	No Native	1	0	No	26	Normal	14.9
654	4	3700	24	30	14	Yes	Yes	2	Yes	0	0	0	0	0	Woman	Urban	Native	1	0	Yes	24	Stunting	13.5
655	6	3700	36	34	11	Yes	No	4	Yes	0	0	0	0	0	Woman	Urban	No Native	1	0	Yes	18	Normal	14.7
656	4	3700	29	23	11	Yes	No	2	Yes	0	0	0	0	1	Woman	Urban	No Native	1	0	Yes	24	Normal	13.7
657	3	3752	27	20	11	No	No	1	Yes	0	0	1	0	1	Woman	Urban	No Native	1	0	Yes	24	Normal	14.6
658	8	3752	32	40	11	No	No	6	Yes	0	0	0	1	0	Woman	Urban	No Native	1	0	Yes	32	Stunting	15.2
659	4	3259	26	23	14	No	No	1	Yes	0	0	0	1	0	Man	Urban	No Native	1	0	Yes	18	Stunting	12.9
660	4	3259	36	27	16	Yes	No	1	No	0	0	1	0	1	Man	Urban	No Native	1	0	Yes	24	Normal	12.5
661	3	3259	33	22	14	Yes	Yes	1	Yes	0	0	0	1	1	Man	Urban	No Native	1	0	No	12	Normal	13.2
662	4	3267	25	33	11	No	Yes	2	Yes	0	0	0	1	1	Woman	Urban	No Native	1	0	No	18	Normal	15
663	4	3267	30	42	11	Yes	Yes	2	Yes	0	0	1	0	1	Woman	Urban	No Native	1	0	No	17	Normal	14.3
664	4	3267	27	38	14	No	No	2	Yes	1	0	0	0	1	Man	Urban	No Native	1	0	No	18	Stunting	13.5
665	5	3277	32	33	6	Yes	No	3	Yes	0	0	0	0	1	Man	Urban	Native	1	0	No	20	Normal	13.5
666	5	3277	28	33	6	No	No	4	Yes	0	0	0	1	1	Man	Urban	No Native	1	0	Yes	14	Stunting	12.4
667	6	3396	27	36	11	Yes	No	3	Yes	0	0	1	0	0	Woman	Urban	No Native	1	0	Yes	15	Normal	13.2
668	6	3386	32	20	11	Yes	No	1	Yes	0	0	0	1	0	Woman	Urban	No Native	1	0	No	32	Normal	14.3
669	5	3260	32	36	11	Yes	Yes	3	Yes	0	1	0	0	1	Woman	Urban	No Native	1	0	No	26	Normal	14.4
670	7	3260	25	37	4	No	No	5	Yes	0	0	0	0	0	Woman	Urban	Native	1	0	Yes	25	Normal	15.3
671	5	2946	29	24	12	Yes	No	1	Yes	0	0	0	0	1	Man	Rural	No Native	1	0	Yes	24	Normal	12.2
672	3	3662	36	23	11	Yes	No	1	Yes	0	0	0	0	1	Man	Rural	No Native	1	0	Yes	24	Normal	13.2
673	3	3300	35	26	11	Yes	No	2	Yes	0	0	0	1	0	Man	Rural	No Native	1	0	Yes	24	Normal	12.5
674	5	3300	25	42	11	Yes	Yes	2	Yes	0	0	0	1	1	Woman	Rural	No Native	1	0	No	6	Normal	13.5
675	3	3190	27	23	9	No	No	1	Yes	0	0	0	0	1	Man	Rural	No Native	1	0	Yes	27	Normal	12.7
676	7	3604	27	39	2	No	No	8	Yes	0	0	0	0	0	Woman	Rural	Native	1	0	Yes	24	Normal	13.9
677	4	3604	33	26	8	No	No	2	Yes	0	0	0	0	1	Woman	Rural	Native	1	0	Yes	33	Normal	15
678	8	3604	31	29	4	No	No	6	Yes	0	0	0	0	1	Woman	Rural	Native	1	0	No	24	Stunting	13.3
679	8	3604	33	41	4	No	No	4	Yes	0	0	0	0	0	Man	Rural	Native	1	0	Yes	13	Normal	12.1
680	4	3390	33	36	11	Yes	No	2	Yes	0	0	0	1	1	Man	Rural	No Native	1	0	No	33	Normal	13.7
681	6	3390	26	38	6	Yes	No	4	Yes	0	0	0	1	1	Man	Rural	No Native	1	0	Yes	24	Normal	12.4
682	5	3392	26	41	11	No	No	3	Yes	0	0	0	1	1	Man	Rural	Native	1	0	Yes	21	Stunting	13.7
683	6	3208	33	25	11	No	No	1	Yes	0	0	0	0	1	Woman	Rural	Native	1	0	Yes	12	Normal	14
684	4	3401	25	24	7	No	No	2	Yes	0	0	0	0	0	Man	Rural	Native	1	0	Yes	20	Stunting	13.1
685	7	3401	34	35	2	No	No	6	Yes	0	0	0	0	0	Woman	Rural	Native	1	0	Yes	30	Stunting	13.9
686	5	3496	26	31	3	No	No	4	Yes	0	0	0	0	1	Man	Rural	Native	1	0	Yes	26	Stunting	14
687	4	3867	25	23	10	No	No	2	Yes	0	0	0	0	0	Man	Rural	Native	1	0	Yes	15	Stunting	12.1
688	5	3359	34	35	9	Yes	No	4	Yes	0	0	0	0	0	Woman	Rural	Native	1	0	Yes	12	Stunting	13.5
689	4	3689	36	25	5	Yes	No	3	Yes	0	0	0	0	1	Man	Rural	Native	1	0	Yes	30	Normal	14.3
690	5	3689	29	38	6	No	No	3	Yes	0	0	0	0	1	Man	Rural	Native	1	0	No	26	Normal	13.6
691	7	4144	31	28	10	No	No	5	Yes	0	0	0	0	0	Woman	Rural	Native	1	0	Yes	29	Stunting	15.7
692	5	4144	31	27	6	No	No	3	Yes	0	0	0	0	1	Man	Rural	Native	1	0	Yes	31	Stunting	15.3
693	6	3875	27	39	3	No	No	6	Yes	0	0	0	0	1	Man	Rural	Native	1	0	Yes	27	Stunting	14.6
694	5	4040	34	28	6	Yes	No	3	Yes	0	0	0	1	1	Man	Rural	No Native	1	0	Yes	24	Normal	13.2
695	4	3941	26	31	6	No	No	4	Yes	0	0	0	0	0	Woman	Rural	No Native	1	0	No	26	Stunting	12.1
696	6	3460	28	40	1	No	No	4	Yes	0	0	0	0	1	Man	Rural	No Native	1	0	Yes	28	Normal	13.7
697	5	3665	27	34	6	No	No	4	Yes	0	0	0	0	1	Man	Rural	Native	1	0	Yes	27	Normal	14.2
698	3	3599	30	28	11	Yes	No	1	Yes	0	0	0	1	0	Woman	Rural	Native	1	0	Yes	24	Normal	12.8
699	4	3599	25	24	6	No	Yes	2	Yes	0	0	0	0	1	Woman	Rural	Native	1	0	No	25	Stunting	14.3
700	5	3536	31	33	14	Yes	Yes	2	Yes	0	0	0	1	0	Man	Rural	No Native	1	0	No	6	Normal	13.6
701	5	3536	31	33	14	Yes	Yes	2	Yes	0	0	0	1	0	Man	Rural	No Native	1	0	No	6	Normal	15.6
702	5	3536	32	28	6	No	No	3	Yes	0	0	0	0	1	Man	Rural	Native	1	0	Yes	18	Stunting	14.3
703	3	3536	32	30	4	No	No	2	Yes	0	0	0	0	1	Woman	Rural	Native	1	0	Yes	24	Stunting	13.1
704	5	3536	30	36	6	No	No	3	Yes	0	0	0	0	1	Woman	Rural	Native	1	0	Yes	24	Stunting	13.5
705	6	3536	36	33	8	No	No	4	Yes	0	0	0	0	0	Man	Rural	Native	1	0	Yes	20	Normal	14.1
706	8	4564	27	37	0	Yes	No	6	Yes	0	0	0	0	1	Woman	Rural	Native	1	0	Yes	27	Stunting	15.5
707	5	4564	27	29	6	Yes	No	3	Yes	0	0	0	0	0	Man	Rural	Native	1	0	Yes	27	Normal	17
708	9	4564	34	36	4	Yes	No	7	Yes	0	0	0	0	0	Woman	Rural	Native	1	0	Yes	24	Stunting	15.1
709	5	4066	28	38	11	No	No	3	Yes	0	0	0	0	1	Man	Rural	No Native	1	0	Yes	18	Normal	14.9
710	4	3370	31	36	6	Yes	No	3	Yes	0	0	0	0	1	Woman	Rural	No Native	1	0	Yes	31	Stunting	11.7
711	4	3322	31	27	10	Yes	No	2	Yes	0	0	0	1	1	Man	Rural	No Native	1	0	No	26	Normal	13.3
712	5	3644	34	32	8	Yes	No	3	Yes	0	0	0	0	1	Man	Rural	Native	1	0	No	24	Normal	15.5
713	7	1897	25	36	14	No	No	3	Yes	0	0	0	1	0	Woman	Urban	No Native	0	1	Yes	15	Normal	13.2
714	3	1991	31	21	4	Yes	Yes	1	Yes	0	0	0	1	1	Man	Urban	No Native	0	1	No	20	Normal	12.9
715	7	1991	25	32	0	No	No	6	Yes	0	0	1	0	1	Man	Urban	No Native	0	1	Yes	25	Normal	12.1
716	4	1969	32	23	10	No	No	2	Yes	0	0	1	0	1	Woman	Urban	No Native	0	1	Yes	20	Normal	12.5
717	7	1901	30	33	16	No	No	2	Yes	1	0	0	0	1	Man	Urban	No Native	0	1	Yes	12	Normal	12.6
718	11	1897	24	34	16	No	Yes	2	Yes	1	0	0	0	1	Woman	Urban	No Native	0	1	No	6	Normal	12.2
719	5	1897	27	35	16	No	Yes	3	Yes	1	0	0	0	1	Man	Urban	No Native	0	1	No	27	Normal	12.2
720	5	1897	27	35	16	No	Yes	3	Yes	1	0	0	0	0	Woman	Urban	No Native	0	1	No	5	Normal	12.3
721	5	1938	29	27	9	No	No	3	Yes	0	0	0	0	1	Man	Urban	No Native	0	1	Yes	29	Normal	12.7
722	3	1938	25	37	15	Yes	Yes	3	Yes	0	0	0	1	0	Woman	Urban	No Native	0	1	No	24	Normal	13.3
723	4	1872	28	32	14	No	No	2	No	0	1	0	0	1	Woman	Urban	No Native	0	1	No	1	Normal	12.2
724	3	1872	26	28	14	No	No	1	Yes	0	1	0	0	1	Man	Urban	No Native	0	1	Yes	26	Normal	13
725	3	1879	36	26	15	Yes	No	1	No	0	0	1	0	1	Woman	Urban	No Native	0	1	Yes	18	Normal	12.6
726	3	1879	24	30	18	No	Yes	1	Yes	1	0	0	0	1	Man	Urban	No Native	0	1	No	16	Normal	13.1
727	4	1879	36	37	16	Yes	No	2	Yes	1	0	0	0	1	Man	Urban	No Native	0	1	Yes	30	Normal	10.1
728	5	1941	34	44	3	Yes	Yes	4	Yes	0	0	0	0	0	Woman	Urban	Native	0	1	No	34	Normal	13.7
729	3	1941	26	20	6	No	No	1	Yes	0	0	0	0	1	Woman	Urban	No Native	0	1	Yes	17	Normal	13
730	6	1941	28	20	11	Yes	No	1	Yes	0	0	0	0	0	Man	Urban	No Native	0	1	No	15	Normal	14.2
731	4	1941	29	29	11	No	No	3	Yes	0	0	0	1	1	Man	Urban	No Native	0	1	Yes	24	Normal	12.9
732	8	1941	31	37	14	Yes	No	2	No	0	0	1	0	1	Woman	Urban	No Native	0	1	Yes	12	Normal	13.4
733	4	1944	31	31	7	Yes	No	2	Yes	0	0	0	1	0	Man	Urban	No Native	0	1	Yes	19	Normal	13.1
734	3	643	28	29	13	Yes	Yes	1	No	0	0	1	0	1	Woman	Urban	No Native	0	1	No	19	Normal	11.8
735	9	643	29	45	11	Yes	Yes	4	Yes	0	0	1	0	1	Man	Urban	No Native	0	1	No	26	Normal	10.9
736	4	653	26	31	11	No	Yes	2	Yes	0	1	0	0	1	Man	Urban	No Native	0	1	No	24	Normal	10.3
737	4	651	26	34	11	No	No	2	No	0	0	1	0	1	Woman	Urban	No Native	0	1	Yes	14	Normal	11.5
738	6	669	26	34	13	Yes	Yes	1	No	1	0	0	0	1	Man	Urban	No Native	0	1	No	26	Normal	14
739	4	669	28	23	11	No	No	1	Yes	0	0	0	1	1	Woman	Urban	No Native	0	1	Yes	12	Normal	11.4
740	3	3011	26	30	11	No	No	2	Yes	0	0	0	1	1	Man	Urban	No Native	1	0	Yes	14	Normal	14.8
741	3	3016	36	20	6	Yes	No	1	Yes	0	0	0	0	1	Woman	Urban	No Native	1	0	No	24	Normal	14
742	6	2070	27	43	16	Yes	No	4	Yes	0	1	0	0	0	Woman	Urban	No Native	1	0	Yes	23	Normal	11.5
743	5	566	31	33	5	No	No	4	Yes	0	0	0	1	1	Woman	Urban	No Native	0	1	Yes	18	Normal	12.1
744	4	566	33	23	11	Yes	No	1	Yes	0	0	0	1	1	Woman	Urban	No Native	0	1	No	23	Normal	12.2
745	5	3482	29	46	6	Yes	No	5	Yes	0	0	0	0	1	Woman	Rural	No Native	1	0	Yes	24	Normal	13.8
746	4	3568	32	23	8	No	No	2	Yes	0	0	0	0	1	Man	Rural	Native	1	0	Yes	18	Stunting	13.5
747	4	525	29	36	11	Yes	No	2	Yes	0	0	0	1	1	Woman	Rural	No Native	1	0	Yes	18	Normal	11.7
748	6	2866	27	34	3	No	No	5	Yes	0	0	0	0	1	Man	Rural	Native	1	0	Yes	24	Stunting	15.2
749	7	641	32	36	9	Yes	No	5	Yes	0	0	0	1	0	Man	Rural	No Native	0	1	Yes	18	Normal	12.8
750	3	591	25	23	11	No	Yes	1	Yes	0	0	1	0	1	Woman	Rural	No Native	0	1	No	20	Normal	12.6
751	3	919	32	39	4	Yes	No	5	Yes	0	0	0	0	1	Woman	Rural	No Native	0	1	Yes	24	Normal	11.7
752	7	3295	36	39	3	No	Yes	6	Yes	0	0	0	0	0	Man	Rural	No Native	1	0	Yes	15	Stunting	13.3
753	6	3295	33	28	6	No	No	4	Yes	0	0	0	0	1	Woman	Rural	No Native	1	0	Yes	18	Stunting	12.8
754	4	3317	27	42	18	Yes	Yes	2	Yes	0	0	0	0	1	Man	Rural	No Native	1	0	No	27	Normal	13.6
755	3	3317	31	34	11	No	No	1	Yes	0	0	0	0	1	Man	Rural	No Native	1	0	No	16	Stunting	12.7
756	9	3317	33	42	3	No	No	9	Yes	0	0	0	0	0	Man	Rural	No Native	1	0	Yes	9	Stunting	12.4
757	5	3501	26	27	9	No	No	3	Yes	0	0	0	0	1	Man	Rural	No Native	1	0	Yes	18	Normal	13.6
758	3	3501	35	25	11	No	No	2	Yes	0	0	0	0	1	Man	Rural	No Native	1	0	No	24	Normal	12.2
759	6	3567	29	34	4	No	No	5	Yes	0	0	0	0	0	Man	Rural	Native	1	0	Yes	29	Stunting	12.9
760	7	3479	24	24	11	No	No	1	Yes	0	0	0	0	1	Man	Rural	No Native	1	0	Yes	24	Normal	12.1
761	6	3479	28	39	6	Yes	No	5	Yes	0	0	0	0	1	Woman	Rural	No Native	1	0	Yes	22	Stunting	14.9
762	4	3871	24	22	9	No	No	2	Yes	0	0	0	0	1	Woman	Rural	No Native	1	0	Yes	24	Normal	15.5
763	13	3871	32	29	3	No	No	3	Yes	0	0	0	0	0	Woman	Rural	Native	1	0	Yes	30	Stunting	14.8
764	7	3420	27	45	2	No	No	9	Yes	0	0	0	0	1	Man	Rural	No Native	1	0	Yes	27	Normal	10.7
765	5	2898	30	23	8	Yes	No	3	Yes	0	0	0	0	1	Man	Rural	No Native	1	0	Yes	20	Normal	15.3
766	5	2681	36	20	10	Yes	No	1	Yes	0	0	0	0	1	Woman	Rural	No Native	1	0	Yes	30	Normal	13.9
767	7	3562	27	30	4	Yes	No	6	Yes	0	0	0	0	1	Man	Rural	Native	1	0	No	23	Stunting	14.6
768	3	3562	28	21	7	No	No	1	Yes	0	0	0	0	1	Man	Rural	No Native	1	0	Yes	28	Stunting	14.5
769	3	3059	30	32	0	No	No	2	Yes	0	0	0	0	1	Woman	Rural	Native	1	0	Yes	14	Stunting	13
770	3	3059	28	17	7	Yes	No	1	No	0	0	0	0	1	Woman	Rural	No Native	1	0	Yes	17	Normal	14.3
771	3	3576	27	20	8	Yes	No	1	Yes	0	0	0	0	1	Man	Rural	Native	1	0	Yes	27	Normal	11.2
772	7	375	24	27	11	No	No	4	Yes	0	0	0	1	1	Man	Rural	No Native	0	1	Yes	18	Normal	10
773	4	375	26	32	9	Yes	No	3	Yes	0	0	0	1	1	Man	Rural	No Native	0	1	Yes	26	Normal	11.2
774	5	375	30	35	5	Yes	No	3	Yes	0	0	0	1	1	Woman	Rural	No Native	0	1	Yes	30	Normal	11.2
775	4	375	27	34	6	No	No	2	Yes	0	0	0	1	1	Man	Rural	No Native	0	1	Yes	18	Normal	12.8
776	5	156	35	25	9	No	No	3	Yes	0	0	0	1	1	Woman	Rural	No Native	0	1	Yes	15	Normal	10.3
777	4	156	29	34	6	No	No	4	No	0	0	0	0	0	Woman	Rural	Native	0	1	Yes	13	Normal	10.6
778	4	3753	26	26	11	No	No	2	Yes	0	0	0	0	1	Woman	Rural	No Native	1	0	Yes	26	Normal	15.2
779	8	4008	28	38	6	Yes	No	6	Yes	0	0	0	0	1	Woman	Rural	No Native	1	0	No	28	Normal	13.2
780	8	3974	33	34	6	No	No	6	Yes	0	0	0	0	0	Man	Rural	No Native	1	0	Yes	20	Stunting	12.6
781	8	2872	24	23	7	Yes	No	1	Yes	0	0	0	0	1	Man	Rural	Native	1	0	Yes	20	Stunting	13.5
782	6	2872	35	25	7	Yes	No	2	Yes	0	0	0	0	1	Man	Rural	Native	1	0	Yes	28	Normal	11.4
783	3	2872	33	33	0	Yes	No	2	Yes	0	0	0	0	1	Man	Rural	Native	1	0	Yes	24	Normal	12
784	4	3081	29	41	2	No	No	3	Yes	0	0	0	0	1	Woman	Rural	No Native	0	1	Yes	20	Normal	14.3
785	3	782	31	22	11	No	Yes	1	Yes	0	0	0	1	0	Woman	Rural	No Native	1	0	No	31	Normal	12.1
786	5	436	26	37	14	No	Yes	2	Yes	0	0	1	0	1	Woman	Urban	No Native	0	0	No	26	Stunting	11.2
787	2	436	28	36	11	No	Yes	1	Yes	0	0	1	0	0	Man	Urban	No Native	0	0	No	28	Normal	13.4
788	4	436	30	32	11	Yes	No	2	Yes	0	0	1	0	1	Woman	Urban	No Native	0	0	No	5	Normal	11.7
789	5	432	33	41	16	No	Yes	3	Yes	0	1	0	0	1	Man	Urban	No Native	0	0	No	33	Normal	11.3
790	5	432	31	46	11	Yes	Yes	3	Yes	0	0	1	0	1	Woman	Urban	No Native	0	0	No	31	Normal	11.4
791	4	432	31	35	16	No	No	1	Yes	1	0	0	0	1	Man	Urban	No Native	0	0	No	14	Normal	12.3
792	4	407	25	26	11	Yes	No	2	Yes	0	0	1	0	1	Woman	Urban	No Native	0	0	Yes	25	Normal	12
793	5	407	27	41	11	Yes	No	2	No	0	1	0	0	1	Woman	Urban	No Native	0	0	No	12	Normal	12.5
794	4	407	25	45	15	No	Yes	2	Yes	0	0	1	0	0	Woman	Urban	No Native	0	0	No	25	Normal	11.5
795	4	409	33	42	16	Yes	No	2	Yes	1	0	0	0	0	Man	Urban	No Native	0	0	Yes	18	Normal	11.1
796	8	409	25	30	11	No	No	2	Yes	1	0	0	0	1	Man	Urban	No Native	0	0	Yes	25	Normal	13
797	3	409	24	26	14	No	Yes	1	Yes	0	1	0	0	1	Man	Urban	No Native	0	0	No	24	Normal	13.3
798	6	405	28	34	11	No	No	4	No	0	0	1	0	1	Man	Urban	No Native	0	0	Yes	12	Normal	10.8
799	10	405	31	30	14	No	No	1	Yes	0	1	0	0	0	Woman	Urban	No Native	0	0	No	24	Normal	10.8
800	4	405	24	32	16	Yes	Yes	1	No	0	1	0	0	1	Woman	Urban	No Native	0	0	No	10	Normal	12
801	4	405	32	22	11	No	No	2	Yes	0	0	0	1	0	Woman	Urban	No Native	0	0	Yes	24	Normal	10.8
802	5	414	28	22	3	No	No	4	Yes	0	0	1	0	0	Man	Urban	No Native	0	0	No	11	Stunting	10.2
803	6	414	35	25	11	No	No	1	Yes	0	1	0	0	0	Man	Urban	No Native	0	0	Yes	16	Normal	10.2
804	4	410	28	25	13	No	Yes	2	Yes	0	1	0	0	1	Man	Urban	No Native	0	0	No	24	Normal	10.7
805	4	403	34	32	13	Yes	Yes	2	Yes	0	1	0	0	0	Woman	Urban	No Native	0	0	No	6	Normal	13
806	3	406	30	33	14	Yes	No	1	Yes	1	0	0	0	1	Man	Urban	No Native	0	0	Yes	14	Normal	12.5
807	5	407	32	38	16	Yes	No	2	No	0	1	0	0	1	Woman	Urban	Native	0	0	No	20	Normal	12.6
808	7	426	36	20	11	Yes	No	1	Yes	0	0	1	0	1	Man	Urban	No Native	0	0	No	17	Normal	13.1
809	5	426	30	22	11	No	No	2	Yes	0	0	0	1	0	Woman	Urban	No Native	0	0	Yes	5	Normal	9.9
810	4	426	29	29	11	No	No	2	Yes	0	0	0	1	1	Man	Urban	No Native	0	0	No	12	Normal	11.9
811	5	407	24	40	16	No	No	3	Yes	1	0	0	0	0	Man	Urban	No Native	0	0	Yes	24	Normal	11.1
812	6	123	32	24	14	Yes	No	1	Yes	0	0	0	1	1	Woman	Urban	No Native	0	0	Yes	14	Normal	10.5
813	5	142	30	29	16	No	Yes	1	Yes	1	0	0	0	1	Man	Urban	No Native	0	0	No	18	Normal	12.8
814	6	121	25	18	10	Yes	No	1	Yes	1	0	0	0	1	Woman	Urban	No Native	0	0	No	25	Normal	11
815	4	121	26	24	11	No	No	2	Yes	0	1	0	0	1	Woman	Urban	No Native	0	0	No	26	Normal	12
816	6	91	29	32	14	No	Yes	1	No	0	1	0	0	1	Man	Urban	No Native	0	0	No	10	Normal	12.4
817	4	106	27	36	14	Yes	No	2	No	1	0	0	0	0	Man	Urban	No Native	0	0	No	12	Normal	10.1
818	5	106	30	40	14	Yes	No	4	Yes	1	0	0	0	0	Woman	Urban	No Native	0	0	No	30	Normal	10.6
819	4	110	29	35	11	Yes	Yes	4	Yes	0	0	0	1	1	Man	Urban	No Native	0	0	No	1	Normal	12.7
820	4	110	29	35	11	Yes	Yes	4	Yes	0	0	0	1	0	Woman	Urban	No Native	0	0	No	1	Normal	11.3
821	4	94	29	25	11	Yes	No	2	Yes	0	0	0	1	0	Woman	Urban	No Native	0	0	Yes	18	Normal	10.8
822	4	94	36	38	16	Yes	No	1	No	1	0	0	0	1	Man	Urban	No Native	0	0	Yes	6	Normal	11.4
823	4	94	27	26	11	No	No	2	Yes	0	1	0	0	1	Man	Urban	No Native	0	0	No	4	Normal	11.6
824	8	94	24	27	16	No	No	4	Yes	1	0	0	0	0	Woman	Urban	No Native	0	0	Yes	12	Normal	10.9
825	4	92	25	30	16	No	Yes	1	Yes	0	1	0	0	1	Woman	Urban	No Native	0	0	No	15	Normal	12
826	2	89	27	19	11	No	No	1	No	0	0	1	0	1	Woman	Urban	No Native	0	0	Yes	18	Normal	11.7
827	5	92	36	20	11	No	No	1	Yes	0	0	0	1	1	Man	Urban	No Native	0	0	Yes	12	Normal	11.1
828	4	92	33	22	11	Yes	Yes	2	Yes	0	0	0	1	0	Man	Urban	No Native	0	0	No	20	Normal	11
829	3	82	34	23	7	No	Yes	1	Yes	0	0	0	1	1	Man	Urban	No Native	0	0	No	34	Normal	11.1
830	4	8	36	28	11	Yes	No	2	Yes	0	1	0	0	1	Man	Urban	No Native	0	0	Yes	30	Normal	11.8
831	5	8	35	42	8	Yes	Yes	4	Yes	1	0	0	0	1	Woman	Urban	No Native	0	0	No	12	Normal	11.5
832	4	19	31	39	16	No	No	2	No	0	0	1	0	1	Man	Urban	No Native	0	0	No	11	Normal	11
833	5	76	26	34	14	No	Yes	3	Yes	0	1	0	0	1	Man	Urban	No Native	0	0	No	8	Normal	12.2
834	5	88	27	41	14	No	No	3	Yes	0	0	1	0	0	Woman	Urban	No Native	0	0	No	18	Normal	11.9
835	4	88	29	21	11	Yes	No	2	No	0	1	0	0	1	Man	Urban	No Native	0	0	Yes	12	Stunting	11.5
836	5	88	35	21	11	Yes	No	1	Yes	0	0	1	0	0	Man	Urban	No Native	0	0	Yes	34	Normal	10.9
837	4	86	27	36	15	Yes	Yes	2	Yes	0	1	0	0	1	Woman	Urban	No Native	0	0	No	12	Normal	11.3
838	4	7	31	41	6	No	Yes	3	No	0	0	0	1	1	Man	Urban	No Native	0	0	No	18	Normal	10.8
839	5	301	32	45	14	Yes	Yes	3	No	0	1	0	0	0	Man	Urban	No Native	0	0	No	11	Normal	11.4
840	6	301	30	36	8	Yes	No	3	Yes	0	0	0	1	1	Man	Urban	No Native	0	0	Yes	30	Normal	9.6
841	3	301	25	19	11	No	No	1	No	0	0	1	0	0	Woman	Urban	No Native	0	0	No	18	Normal	10.3
842	6	429	24	21	15	No	No	1	No	1	0	0	0	1	Woman	Urban	No Native	0	0	Yes	24	Normal	11.1
843	12	434	36	28	11	Yes	No	3	Yes	0	1	0	0	0	Man	Urban	No Native	0	0	No	13	Normal	9.5
844	5	408	26	31	10	No	Yes	3	Yes	0	0	0	1	1	Man	Urban	No Native	0	0	No	26	Normal	10.4
845	3	408	35	20	8	Yes	No	1	No	0	0	0	1	1	Man	Urban	No Native	0	0	Yes	30	Stunting	11.5
846	4	399	26	36	11	No	No	2	Yes	1	0	0	0	1	Man	Urban	No Native	0	0	Yes	6	Normal	11.1
847	3	399	27	39	16	Yes	No	2	No	0	0	1	0	0	Man	Urban	No Native	0	0	Yes	14	Normal	13.4
848	4	378	25	33	11	Yes	No	2	Yes	0	0	1	0	1	Woman	Urban	No Native	0	0	No	25	Normal	11.6
849	4	378	28	20	11	Yes	No	2	Yes	0	0	0	0	0	Woman	Urban	No Native	0	0	Yes	12	Normal	11.7
850	7	390	30	21	11	Yes	No	3	Yes	0	1	0	0	0	Woman	Urban	No Native	0	0	Yes	12	Normal	11.8
851	6	557	35	39	11	No	Yes	4	No	0	0	1	0	1	Woman	Urban	No Native	0	0	No	3	Normal	12.3
852	5	557	32	41	11	Yes	No	4	Yes	0	0	0	1	0	Man	Urban	No Native	0	0	Yes	20	Normal	11.8
853	3	557	28	25	10	Yes	Yes	3	Yes	0	0	1	0	0	Man	Urban	No Native	0	0	No	28	Normal	9.7
854	5	25	34	28	12	No	No	2	Yes	0	0	1	0	1	Man	Urban	No Native	0	0	No	18	Normal	12
855	4	25	34	27	8	Yes	No	2	No	0	0	1	0	0	Man	Urban	No Native	0	0	Yes	12	Normal	11.9
856	7	436	30	39	11	No	No	5	No	0	1	0	0	0	Woman	Urban	No Native	0	0	Yes	16	Normal	12.1
857	2	436	29	19	11	Yes	Yes	1	Yes	0	0	0	0	1	Man	Urban	No Native	0	0	No	1	Normal	11.1
858	8	441	30	38	14	Yes	No	6	Yes	0	0	1	0	0	Woman	Urban	No Native	0	0	Yes	12	Normal	10.4
859	3	441	28	28	11	Yes	Yes	1	No	0	0	0	0	1	Man	Urban	No Native	0	0	No	12	Normal	12.7
860	3	679	35	28	8	Yes	No	3	Yes	0	0	0	1	0	Woman	Urban	No Native	0	0	No	14	Normal	13.5
861	6	679	35	24	11	Yes	No	1	Yes	0	0	0	1	1	Man	Urban	No Native	0	0	Yes	18	Normal	10.9
862	4	679	35	27	9	Yes	No	3	Yes	0	0	0	0	1	Woman	Urban	No Native	0	0	Yes	10	Normal	11.8
863	2	619	28	17	8	No	Yes	1	Yes	0	0	0	0	0	Man	Urban	No Native	0	0	No	28	Normal	11.2
864	4	619	30	30	12	Yes	No	2	Yes	0	0	1	0	1	Woman	Urban	No Native	0	0	Yes	24	Normal	11.9
865	3	167	34	26	11	No	Yes	1	No	0	0	1	0	1	Man	Rural	No Native	0	0	No	27	Normal	11.4
866	3	167	24	19	10	Yes	No	1	No	0	0	0	1	1	Woman	Rural	No Native	0	0	Yes	24	Normal	12.5
867	3	343	32	26	11	Yes	No	1	Yes	0	0	1	0	0	Woman	Rural	No Native	0	0	Yes	6	Normal	12.7
868	7	426	30	32	11	Yes	No	5	Yes	0	0	0	1	0	Man	Rural	No Native	0	0	Yes	6	Stunting	11.2
869	5	422	33	31	11	No	No	3	Yes	0	0	0	1	1	Man	Rural	No Native	0	0	No	23	Normal	12.8
870	5	422	30	34	13	Yes	Yes	3	Yes	0	0	1	0	1	Man	Rural	No Native	0	0	No	30	Normal	9.9
871	6	422	32	24	11	Yes	No	1	Yes	0	0	0	1	1	Woman	Rural	No Native	0	0	Yes	15	Normal	11.8
872	5	3251	27	42	14	Yes	Yes	1	Yes	1	0	0	0	1	Man	Urban	No Native	1	0	No	27	Normal	14.2
873	6	3308	26	33	6	Yes	No	4	No	0	0	1	0	1	Woman	Urban	No Native	1	0	Yes	24	Normal	13
874	5	3262	30	40	13	No	No	3	Yes	0	1	0	0	0	Man	Urban	No Native	1	0	Yes	15	Normal	13.8
875	3	3262	32	29	16	Yes	No	1	Yes	0	1	0	0	0	Man	Urban	No Native	1	0	No	18	Normal	12.6
876	2	3270	31	30	16	Yes	No	1	Yes	0	1	0	0	1	Woman	Urban	No Native	1	0	No	19	Normal	14.7
877	2	3270	25	25	14	No	Yes	1	Yes	0	0	1	0	1	Man	Urban	No Native	1	0	No	18	Stunting	12
878	4	3267	28	37	14	Yes	Yes	2	No	1	0	0	0	1	Man	Urban	No Native	1	0	No	18	Stunting	13.2
879	4	3260	35	44	11	Yes	No	3	No	0	1	0	0	1	Man	Urban	No Native	1	0	Yes	14	Normal	15.1
880	5	3260	30	36	12	No	Yes	3	No	1	0	0	0	1	Man	Urban	No Native	1	0	No	30	Normal	13.6
881	2	3253	29	23	14	Yes	Yes	1	Yes	0	0	0	1	0	Woman	Urban	No Native	1	0	No	29	Stunting	14.1
882	5	3237	36	36	16	Yes	Yes	2	Yes	1	0	0	0	1	Man	Urban	No Native	1	0	No	28	Normal	12.6
883	4	3292	32	34	16	No	No	2	Yes	1	0	0	0	0	Man	Urban	No Native	1	0	No	14	Normal	13.1
884	3	3292	25	26	10	No	No	1	Yes	0	0	0	0	1	Man	Urban	No Native	1	0	No	25	Normal	12.7
885	3	3292	28	30	16	Yes	No	1	Yes	0	0	1	0	1	Woman	Urban	No Native	1	0	Yes	28	Normal	14.1
886	6	3237	24	27	15	No	No	1	No	1	0	0	0	1	Man	Urban	No Native	1	0	Yes	22	Normal	13.4
887	4	3237	31	20	14	Yes	Yes	1	No	0	1	0	0	0	Woman	Urban	No Native	1	0	No	31	Normal	12.4
888	4	3229	30	20	11	Yes	No	2	Yes	0	0	0	1	0	Woman	Urban	No Native	1	0	Yes	30	Normal	12.9
889	5	3229	35	32	14	Yes	Yes	2	Yes	1	0	0	0	1	Man	Urban	No Native	1	0	Yes	24	Normal	13.6
890	3	3227	27	21	11	No	Yes	1	No	0	0	0	1	1	Man	Urban	No Native	1	0	No	27	Normal	11.6
891	3	3227	29	38	11	Yes	Yes	3	Yes	0	0	1	0	1	Woman	Urban	No Native	1	0	No	24	Normal	12.9
892	5	3247	34	23	14	Yes	No	1	Yes	0	1	0	0	1	Man	Urban	No Native	1	0	Yes	24	Normal	14.3
893	3	3247	30	33	16	Yes	No	1	Yes	0	0	1	0	1	Woman	Urban	No Native	1	0	Yes	24	Normal	12.4
894	4	3240	32	26	11	Yes	No	2	No	0	0	0	1	1	Woman	Urban	No Native	1	0	Yes	15	Normal	12.4
895	4	3240	32	20	11	Yes	No	1	Yes	0	0	0	1	1	Man	Urban	No Native	1	0	Yes	12	Normal	13.6
896	2	3235	30	27	16	Yes	Yes	1	No	0	0	1	0	1	Man	Urban	No Native	1	0	Yes	16	Stunting	12.6
897	6	3302	30	30	11	No	Yes	4	Yes	0	0	1	0	0	Man	Urban	No Native	1	0	Yes	30	Normal	12.9
898	6	3302	30	30	9	Yes	No	4	Yes	0	0	1	0	1	Woman	Urban	No Native	1	0	No	25	Stunting	12.9
899	6	3302	30	30	9	Yes	Yes	4	Yes	0	0	1	0	0	Woman	Urban	No Native	1	0	No	25	Stunting	13.7
900	4	4126	24	26	14	No	No	2	No	0	0	1	0	0	Man	Urban	No Native	1	0	Yes	24	Normal	12.7
901	3	4126	25	16	10	No	No	1	No	0	0	0	1	1	Man	Urban	No Native	1	0	No	20	Normal	12.8
902	5	3081	34	34	4	Yes	No	3	Yes	0	0	0	1	1	Woman	Urban	No Native	1	0	Yes	17	Normal	13.4
903	5	3081	35	21	11	Yes	No	1	Yes	0	0	0	1	0	Woman	Urban	No Native	1	0	Yes	20	Normal	13.3
904	3	3084	31	30	14	No	Yes	1	No	0	0	0	1	1	Man	Urban	No Native	1	0	No	24	Normal	13.5
905	3	3023	24	37	7	No	No	2	Yes	0	0	0	0	1	Man	Urban	No Native	1	0	Yes	12	Normal	12.7
906	5	3023	24	24	9	No	Yes	3	Yes	0	0	0	1	1	Man	Urban	No Native	1	0	No	24	Stunting	12.3
907	3	3023	27	19	10	Yes	No	1	Yes	0	0	1	0	1	Woman	Urban	No Native	1	0	Yes	27	Normal	12.2
908	6	3378	24	35	2	Yes	No	5	Yes	0	0	0	1	0	Woman	Urban	No Native	1	0	Yes	16	Stunting	12.7
909	4	3378	25	26	9	Yes	No	3	Yes	0	0	0	1	1	Woman	Urban	No Native	1	0	No	24	Normal	14.9
910	4	2947	36	45	16	Yes	Yes	2	Yes	0	1	0	0	1	Man	Urban	No Native	1	0	Yes	36	Normal	12.7
911	5	2947	32	42	11	Yes	No	4	Yes	0	0	0	1	1	Man	Urban	No Native	1	0	No	32	Normal	13.7
912	9	2947	32	40	2	Yes	No	5	No	0	0	0	1	0	Man	Urban	No Native	1	0	Yes	32	Normal	13.7
913	5	2750	28	34	3	Yes	No	4	Yes	0	0	0	1	1	Woman	Urban	No Native	1	0	Yes	28	Normal	12
914	5	744	30	33	11	No	Yes	3	Yes	0	0	1	0	1	Woman	Urban	No Native	0	1	No	30	Normal	12.4
915	4	744	32	35	16	Yes	No	1	Yes	0	0	1	0	1	Man	Urban	No Native	0	1	No	24	Normal	13.5
916	4	758	31	21	12	No	No	1	Yes	0	0	0	1	1	Man	Urban	No Native	0	1	No	24	Normal	11.2
917	4	758	25	21	12	No	Yes	2	Yes	0	1	0	0	1	Man	Urban	No Native	0	1	No	20	Normal	11.6
918	4	758	27	28	6	Yes	Yes	2	No	0	0	0	1	1	Man	Urban	No Native	0	1	Yes	27	Normal	11.3
919	5	559	31	30	3	No	Yes	4	Yes	0	0	0	1	1	Man	Urban	No Native	0	1	No	31	Normal	11.7
920	2	3298	28	18	11	Yes	No	1	Yes	0	0	0	1	1	Man	Urban	No Native	1	0	Yes	24	Normal	11.4
921	7	3293	32	32	6	Yes	No	4	Yes	0	0	0	1	1	Woman	Urban	No Native	1	0	No	24	Normal	14.4
922	5	3293	30	34	11	No	No	3	Yes	0	0	0	0	0	Man	Urban	No Native	1	0	Yes	16	Stunting	12.6
923	4	3218	26	24	12	Yes	No	1	No	0	0	1	0	0	Woman	Urban	No Native	1	0	No	20	Normal	13.2
924	6	3218	34	35	11	Yes	No	5	No	0	0	1	0	0	Woman	Urban	No Native	1	0	No	16	Normal	14.1
925	5	3218	34	26	8	No	No	3	Yes	0	0	0	1	0	Man	Urban	No Native	1	0	No	26	Normal	12.6
926	3	3195	30	27	14	Yes	Yes	1	No	0	1	0	0	0	Woman	Urban	No Native	1	0	No	30	Normal	12.6
927	3	3195	32	32	18	Yes	Yes	1	Yes	0	1	0	0	1	Man	Urban	No Native	1	0	No	32	Normal	12.1
928	2	677	35	26	16	Yes	No	1	Yes	0	0	0	1	1	Woman	Urban	No Native	0	1	Yes	12	Normal	12.3
929	5	665	31	42	9	Yes	No	3	Yes	0	1	0	0	1	Woman	Urban	No Native	0	1	Yes	31	Normal	11.2
930	5	665	24	16	8	No	No	1	Yes	0	1	0	0	1	Man	Urban	No Native	0	1	No	24	Normal	10.9
931	3	773	35	24	11	Yes	No	1	Yes	0	0	0	0	1	Man	Urban	No Native	0	1	Yes	12	Normal	10.6
932	7	773	25	19	11	No	No	1	Yes	0	0	0	1	0	Woman	Urban	No Native	0	1	No	11	Normal	13.1
933	5	3182	34	33	11	Yes	No	2	Yes	0	0	0	0	1	Man	Rural	No Native	1	0	Yes	34	Normal	13.3
934	5	3753	25	20	10	Yes	No	3	Yes	0	0	0	0	0	Man	Rural	No Native	1	0	Yes	12	Stunting	13.7
935	5	3753	33	44	5	No	No	3	Yes	0	0	0	0	1	Woman	Rural	No Native	1	0	Yes	33	Normal	13
936	8	889	33	34	1	No	No	7	Yes	0	0	0	0	0	Man	Rural	Native	0	1	Yes	12	Normal	11.1
937	6	889	30	25	9	No	No	4	Yes	0	0	0	0	1	Man	Rural	No Native	0	1	Yes	24	Stunting	12.4
938	2	889	26	18	6	Yes	No	1	No	0	0	0	0	0	Woman	Rural	Native	0	1	Yes	26	Normal	10.3
939	9	889	26	30	6	No	No	8	No	0	0	0	0	0	Man	Rural	No Native	0	1	Yes	5	Stunting	12.2
940	7	994	30	29	0	Yes	No	6	No	0	0	0	0	1	Woman	Rural	No Native	0	1	Yes	18	Normal	11.4
941	4	994	34	27	6	No	No	1	Yes	0	0	0	0	1	Man	Rural	No Native	0	1	Yes	19	Normal	12.3
942	8	994	30	34	0	Yes	No	7	No	0	0	0	0	1	Man	Rural	No Native	0	1	Yes	30	Normal	10.9
943	3	3514	28	21	8	No	No	1	Yes	0	0	0	1	1	Man	Rural	No Native	1	0	Yes	1	Normal	13.6
944	3	3514	31	39	14	Yes	No	1	No	0	0	0	1	1	Man	Rural	No Native	1	0	Yes	12	Normal	13.2
945	4	3474	36	36	2	Yes	No	4	Yes	0	0	0	0	1	Man	Rural	No Native	1	0	Yes	12	Stunting	12.7
946	4	3342	35	20	11	Yes	No	1	Yes	0	0	0	1	0	Woman	Rural	No Native	1	0	No	18	Stunting	12.6
947	2	3342	30	31	12	Yes	No	1	Yes	0	0	0	1	1	Man	Rural	No Native	1	0	No	30	Normal	14.2
948	15	3342	28	29	10	No	No	4	Yes	0	0	0	0	1	Woman	Rural	No Native	1	0	Yes	28	Stunting	12.5
949	9	3447	26	25	12	No	No	1	Yes	0	0	0	0	1	Man	Rural	No Native	1	0	Yes	24	Normal	12.1
950	6	3299	27	29	12	No	Yes	1	Yes	0	0	0	1	1	Man	Rural	No Native	1	0	No	27	Normal	12.3
951	8	3299	30	19	12	Yes	No	1	Yes	0	0	0	0	1	Woman	Rural	No Native	1	0	Yes	30	Normal	13.7
952	3	3214	28	29	16	Yes	Yes	1	Yes	0	0	0	1	1	Man	Rural	No Native	1	0	No	25	Normal	12.9
953	4	3214	25	24	6	No	No	2	No	0	0	0	1	1	Man	Rural	No Native	1	0	Yes	18	Normal	12.3
954	4	3214	24	32	14	No	No	2	Yes	0	0	0	1	1	Man	Rural	No Native	1	0	Yes	20	Normal	14.7
955	3	3217	28	28	11	Yes	No	1	Yes	0	0	1	0	1	Woman	Rural	No Native	1	0	Yes	24	Stunting	12.9
956	6	3217	29	49	0	Yes	No	9	Yes	0	0	0	1	1	Woman	Rural	No Native	1	0	Yes	24	Stunting	12.4
957	3	3217	33	23	16	Yes	No	1	Yes	0	1	0	0	1	Man	Rural	No Native	1	0	Yes	30	Normal	13.9
958	3	636	33	20	11	Yes	Yes	1	No	0	0	0	1	0	Man	Rural	No Native	0	1	No	12	Stunting	12.4
959	4	636	27	36	11	No	No	2	No	0	0	0	0	0	Woman	Rural	No Native	0	1	No	24	Normal	12
960	4	636	32	26	8	Yes	No	2	Yes	0	0	0	1	0	Woman	Rural	No Native	0	1	No	32	Normal	11.4
961	6	636	31	27	7	Yes	No	3	No	0	0	0	1	0	Woman	Rural	No Native	0	1	Yes	31	Normal	11.6
962	8	636	27	16	8	No	No	2	No	0	0	0	0	0	Woman	Rural	No Native	0	1	No	20	Normal	11.5
963	4	881	35	32	11	Yes	No	3	Yes	0	0	0	0	0	Woman	Rural	No Native	0	1	No	35	Stunting	11.1
964	4	881	31	30	16	Yes	No	1	Yes	0	0	0	0	1	Man	Rural	No Native	0	1	No	7	Normal	11.4
965	6	881	35	36	6	Yes	No	4	No	0	0	0	0	1	Woman	Rural	No Native	0	1	Yes	35	Normal	10.9
966	7	881	34	26	8	Yes	No	3	Yes	0	0	0	0	1	Woman	Rural	Native	0	1	Yes	32	Normal	11.4
967	4	1195	25	18	0	No	No	2	No	0	0	0	0	0	Woman	Rural	Native	0	1	Yes	25	Stunting	11
968	4	85	29	40	5	No	No	2	Yes	0	0	1	0	0	Man	Urban	No Native	0	0	Yes	19	Normal	13.5
969	6	85	28	23	11	Yes	No	2	Yes	0	0	1	0	1	Man	Urban	No Native	0	0	No	24	Normal	11.7
970	4	85	28	29	11	Yes	Yes	2	Yes	0	0	0	1	0	Woman	Urban	No Native	0	0	No	7	Normal	11.9
971	5	77	34	30	14	Yes	Yes	3	Yes	0	1	0	0	0	Man	Urban	No Native	0	0	No	24	Normal	10.7
972	6	77	34	39	16	Yes	Yes	3	Yes	0	1	0	0	1	Woman	Urban	No Native	0	0	No	12	Normal	11.6
973	3	77	25	39	16	Yes	Yes	1	Yes	0	0	1	0	1	Woman	Urban	No Native	0	0	No	25	Normal	12.7
974	6	70	31	45	5	Yes	No	5	Yes	0	0	0	1	0	Woman	Urban	No Native	0	0	Yes	31	Normal	10.2
975	5	70	30	32	6	Yes	Yes	1	Yes	0	0	0	0	1	Woman	Urban	No Native	0	0	No	29	Normal	12
976	6	92	32	21	11	No	No	1	Yes	0	1	0	0	0	Woman	Urban	No Native	0	0	Yes	9	Normal	11.2
977	5	92	28	23	11	No	No	1	Yes	0	0	1	0	0	Man	Urban	No Native	0	0	Yes	24	Normal	11.3
978	7	146	36	40	0	No	Yes	7	Yes	0	0	1	0	0	Woman	Urban	No Native	0	0	No	18	Normal	10.8
979	3	146	33	19	10	Yes	Yes	1	Yes	0	0	1	0	1	Man	Urban	No Native	0	0	No	20	Normal	12.1
980	6	205	24	41	6	No	No	6	No	0	0	0	1	1	Woman	Urban	No Native	0	0	Yes	15	Normal	9.7
981	8	205	32	37	5	Yes	No	3	Yes	0	0	0	1	1	Woman	Urban	No Native	0	0	Yes	30	Normal	11.5
982	3	205	32	28	10	No	No	2	Yes	0	0	0	1	0	Man	Urban	No Native	0	0	Yes	24	Normal	11.6
983	5	125	31	36	9	No	Yes	3	No	0	0	0	1	1	Man	Urban	No Native	0	0	No	31	Stunting	11.5
984	5	125	34	40	11	Yes	No	5	No	0	0	1	0	1	Man	Urban	No Native	0	0	Yes	12	Normal	12.5
985	6	125	35	34	4	Yes	Yes	4	No	1	0	0	0	0	Woman	Urban	No Native	0	0	No	6	Normal	11.6
986	3	93	27	25	13	Yes	No	2	Yes	0	1	0	0	1	Woman	Urban	No Native	0	0	Yes	18	Normal	13
987	2	93	35	23	11	No	Yes	1	Yes	0	0	0	1	1	Man	Urban	No Native	0	0	No	12	Normal	11.6
988	3	93	31	26	16	Yes	No	1	Yes	0	1	0	0	1	Man	Urban	No Native	0	0	No	25	Normal	12.9
989	4	66	29	34	16	No	No	2	No	0	0	1	0	1	Woman	Urban	No Native	0	0	Yes	6	Normal	11.4
990	4	52	36	27	16	Yes	No	1	Yes	1	0	0	0	1	Man	Urban	No Native	0	0	Yes	18	Normal	13.2
991	5	58	30	26	13	Yes	Yes	2	No	1	0	0	0	0	Woman	Urban	No Native	0	0	No	30	Normal	9.6
992	6	58	33	31	16	Yes	Yes	1	Yes	1	0	0	0	1	Man	Urban	No Native	0	0	No	20	Normal	12.2
993	6	42	36	26	11	No	Yes	2	Yes	0	1	0	0	0	Woman	Urban	No Native	0	0	No	15	Normal	13.1
994	5	42	29	39	14	Yes	Yes	2	Yes	1	0	0	0	1	Woman	Urban	No Native	0	0	No	29	Stunting	13.7
995	8	45	31	25	8	No	No	2	Yes	0	0	1	0	0	Man	Urban	No Native	0	0	Yes	31	Normal	11
996	4	45	36	27	14	Yes	Yes	1	Yes	1	0	0	0	1	Woman	Urban	No Native	0	0	No	11	Normal	11.8
997	4	45	27	27	16	Yes	No	2	No	0	0	1	0	0	Woman	Urban	No Native	0	0	Yes	2	Normal	11.1
998	4	46	28	32	16	No	Yes	2	No	1	0	0	0	1	Man	Urban	No Native	0	0	No	12	Normal	11.8
999	5	48	28	41	14	Yes	Yes	3	Yes	1	0	0	0	1	Woman	Urban	No Native	0	0	No	28	Normal	9.3
1000	5	36	25	30	16	No	Yes	3	Yes	1	0	0	0	0	Man	Urban	No Native	0	0	No	10	Normal	11.7
1001	5	36	35	26	6	Yes	Yes	3	Yes	0	0	0	1	0	Man	Urban	No Native	0	0	No	9	Stunting	11.3
1002	3	32	34	26	12	Yes	No	1	Yes	0	1	0	0	1	Man	Urban	No Native	0	0	Yes	25	Normal	11.5
1003	6	14	29	45	16	No	No	4	Yes	0	1	0	0	0	Woman	Urban	No Native	0	0	Yes	24	Normal	11.6
1004	5	104	26	32	7	Yes	No	2	Yes	0	0	0	1	1	Woman	Urban	No Native	0	0	Yes	26	Normal	12.3
1005	8	104	26	27	12	Yes	Yes	3	No	0	0	1	0	1	Woman	Urban	No Native	0	0	No	22	Normal	11.3
1006	4	101	35	38	16	Yes	Yes	2	No	1	0	0	0	1	Man	Urban	No Native	0	0	No	24	Normal	12.3
1007	5	101	32	30	11	Yes	Yes	2	No	0	1	0	0	0	Woman	Urban	No Native	0	0	No	32	Normal	11.7
1008	7	115	26	22	11	No	Yes	1	Yes	0	0	0	1	1	Man	Urban	No Native	0	0	No	22	Normal	11.4
1009	7	115	30	27	9	Yes	Yes	2	Yes	0	0	0	1	1	Man	Urban	No Native	0	0	No	20	Normal	11.1
1010	4	115	33	31	16	Yes	Yes	1	Yes	1	0	0	0	1	Woman	Urban	No Native	0	0	Yes	8	Normal	11.6
1011	11	120	30	36	8	Yes	No	3	Yes	0	0	1	0	1	Woman	Urban	No Native	0	0	Yes	18	Normal	11.8
1012	4	120	29	36	7	No	Yes	2	Yes	0	1	0	0	1	Woman	Urban	No Native	0	0	No	29	Normal	12.1
1013	4	120	34	24	11	Yes	No	1	Yes	0	0	0	1	1	Man	Urban	No Native	0	0	Yes	18	Normal	12.6
1014	5	79	31	33	14	Yes	Yes	1	No	0	0	1	0	1	Man	Urban	No Native	0	0	No	22	Normal	11.8
1015	6	156	29	29	14	Yes	Yes	1	Yes	1	0	0	0	1	Woman	Urban	No Native	0	0	No	26	Normal	11.9
1016	6	156	31	42	18	No	Yes	2	Yes	0	0	1	0	0	Man	Urban	No Native	0	0	No	11	Normal	12.5
1017	3	90	31	26	11	Yes	No	1	Yes	0	0	1	0	1	Woman	Urban	No Native	0	0	Yes	16	Normal	11.3
1018	4	8	32	28	14	No	Yes	2	Yes	0	1	0	0	0	Man	Urban	No Native	0	0	No	6	Normal	12.2
1019	7	8	32	35	16	No	Yes	3	Yes	1	0	0	0	0	Man	Urban	No Native	0	0	No	31	Normal	13.2
1020	3	46	36	30	11	Yes	Yes	2	No	0	0	0	1	0	Man	Urban	No Native	0	0	No	18	Normal	12.4
1021	6	46	26	25	15	Yes	No	1	Yes	0	1	0	0	1	Woman	Urban	No Native	0	0	Yes	26	Normal	12.4
1022	4	46	26	35	12	No	No	2	No	0	0	1	0	1	Man	Urban	No Native	0	0	Yes	12	Normal	11.6
1023	6	86	29	38	0	Yes	No	6	No	0	0	0	0	0	Woman	Urban	No Native	0	0	Yes	29	Normal	10.2
1024	7	74	26	22	11	Yes	Yes	1	Yes	0	0	0	1	1	Woman	Urban	No Native	0	0	No	26	Normal	11.3
1025	7	74	32	29	11	No	Yes	2	No	0	0	1	0	0	Woman	Urban	No Native	0	0	No	32	Normal	12.6
1026	8	74	36	36	11	No	No	3	Yes	0	0	0	1	1	Man	Urban	No Native	0	0	Yes	24	Normal	11.2
1027	3	8	32	32	16	Yes	Yes	1	Yes	0	1	0	0	0	Woman	Urban	No Native	0	0	No	32	Normal	11
1028	4	147	28	26	11	No	No	2	Yes	0	0	0	1	1	Man	Urban	No Native	0	0	Yes	8	Normal	9.7
1029	4	118	27	22	8	No	Yes	2	No	0	0	1	0	1	Man	Urban	No Native	0	0	No	20	Normal	10.3
1030	7	118	31	34	8	Yes	Yes	3	Yes	0	1	0	0	1	Man	Urban	No Native	0	0	No	12	Normal	11.5
1031	7	118	33	20	6	Yes	No	2	Yes	0	0	0	1	0	Woman	Urban	No Native	0	0	No	18	Normal	12.3
1032	5	9	28	41	0	No	No	4	Yes	0	0	1	0	1	Man	Urban	No Native	0	0	Yes	19	Normal	10
1033	5	1336	32	36	14	No	No	3	Yes	0	0	0	1	1	Woman	Urban	No Native	0	0	Yes	24	Normal	11.7
1034	4	2629	27	30	14	Yes	No	2	Yes	0	0	1	0	1	Woman	Urban	No Native	1	0	Yes	18	Normal	14.3
1035	5	3154	36	29	6	Yes	Yes	3	Yes	0	0	1	0	1	Woman	Urban	No Native	1	0	No	15	Normal	16.7
1036	7	4010	34	42	6	Yes	No	5	Yes	0	0	0	0	1	Man	Urban	No Native	1	0	Yes	34	Normal	16.2
1037	3	59	35	27	9	No	No	1	Yes	0	0	0	1	1	Man	Urban	No Native	0	0	No	23	Normal	13.3
1038	5	33	31	27	6	Yes	No	3	Yes	0	0	0	0	1	Man	Rural	No Native	0	0	Yes	20	Normal	11.7
1039	4	33	27	25	9	Yes	No	2	Yes	0	0	0	1	0	Woman	Rural	No Native	0	0	Yes	19	Normal	11.2
1040	7	147	29	38	3	Yes	No	5	No	0	0	0	0	1	Man	Rural	No Native	0	0	Yes	29	Normal	10.5
1041	7	575	26	24	11	No	No	1	No	0	0	0	1	1	Woman	Rural	No Native	0	0	Yes	8	Normal	14.1
1042	4	1628	30	42	6	Yes	Yes	2	Yes	0	0	0	1	0	Woman	Rural	No Native	1	0	No	24	Normal	11.6
1043	8	2427	24	22	11	No	No	1	Yes	0	0	0	0	0	Man	Rural	No Native	1	0	Yes	24	Normal	13.1
1044	5	2427	24	41	6	No	No	3	Yes	0	0	0	0	0	Woman	Rural	No Native	1	0	Yes	24	Stunting	12.5
1045	8	2747	35	43	3	Yes	No	6	Yes	0	0	0	0	1	Man	Rural	No Native	1	0	Yes	28	Stunting	13.8
1046	3	3304	26	20	6	Yes	No	1	Yes	0	0	0	0	1	Woman	Rural	No Native	1	0	Yes	24	Normal	13.5
1047	4	2805	35	28	8	Yes	No	2	Yes	0	0	0	0	1	Woman	Rural	No Native	1	0	Yes	35	Normal	13.4
1048	6	3437	27	39	3	No	No	5	Yes	0	0	0	0	1	Woman	Rural	No Native	1	0	Yes	27	Normal	11.8
1049	5	3437	27	34	2	Yes	No	3	Yes	0	0	0	0	0	Man	Rural	No Native	1	0	Yes	25	Stunting	14.6
1050	5	3437	36	26	4	Yes	No	3	Yes	0	0	0	0	0	Man	Rural	No Native	1	0	Yes	17	Normal	12.7
1051	5	3437	27	43	3	No	No	3	No	0	0	0	0	0	Man	Rural	No Native	1	0	Yes	24	Normal	12.7
1052	6	3437	27	27	5	No	No	4	Yes	0	0	0	0	0	Man	Rural	No Native	1	0	Yes	16	Normal	14
1053	7	2994	34	40	0	Yes	No	8	Yes	0	0	0	0	1	Man	Rural	No Native	1	0	Yes	24	Normal	12.9
1054	9	2994	34	36	0	Yes	No	8	Yes	0	0	0	0	0	Woman	Rural	No Native	1	0	Yes	14	Stunting	13.1
1055	3	34	27	20	11	Yes	No	1	Yes	0	0	0	0	1	Man	Urban	No Native	0	0	Yes	27	Normal	11.1
1056	8	34	31	43	15	No	Yes	4	Yes	0	0	1	0	0	Man	Urban	No Native	0	0	No	12	Stunting	11.4
1057	4	30	27	35	9	Yes	No	2	Yes	0	0	1	0	1	Woman	Urban	No Native	0	0	Yes	27	Normal	12.4
1058	3	30	28	41	11	No	No	1	Yes	0	0	1	0	0	Woman	Urban	No Native	0	0	Yes	26	Normal	12
1059	5	30	29	33	11	Yes	No	3	Yes	0	1	0	0	1	Woman	Urban	No Native	0	0	Yes	18	Normal	12.5
1060	4	30	27	38	12	No	Yes	2	No	1	0	0	0	1	Woman	Urban	No Native	0	0	No	27	Normal	11.7
1061	3	31	34	26	13	Yes	No	1	Yes	0	0	1	0	1	Man	Urban	No Native	0	0	Yes	28	Normal	11.9
1062	3	31	27	36	16	Yes	Yes	1	No	1	0	0	0	1	Man	Urban	No Native	0	0	No	24	Normal	11.4
1063	5	31	32	40	16	No	Yes	2	Yes	1	0	0	0	0	Woman	Urban	No Native	0	0	No	15	Normal	11.2
1064	6	26	27	38	16	Yes	Yes	1	Yes	1	0	0	0	1	Woman	Urban	No Native	0	0	No	8	Normal	11.8
1065	4	26	34	29	16	No	Yes	2	Yes	1	0	0	0	1	Man	Urban	No Native	0	0	No	5	Normal	12.2
1066	8	33	28	36	12	Yes	Yes	4	No	0	1	0	0	0	Woman	Urban	No Native	0	0	No	24	Normal	10.4
1067	5	33	27	33	11	Yes	No	2	Yes	1	0	0	0	1	Man	Urban	No Native	0	0	Yes	27	Normal	10.9
1068	10	30	29	38	16	No	Yes	3	Yes	0	1	0	0	1	Man	Urban	No Native	0	0	No	5	Normal	12.8
1069	7	26	32	26	16	Yes	Yes	2	Yes	1	0	0	0	0	Man	Urban	No Native	0	0	No	9	Normal	12.2
1070	3	28	33	32	14	Yes	Yes	2	Yes	0	0	0	1	1	Woman	Urban	No Native	0	0	No	33	Normal	11.8
1071	9	29	36	40	11	Yes	No	3	No	0	1	0	0	0	Woman	Urban	No Native	0	0	Yes	20	Normal	11.4
1072	7	29	29	34	3	Yes	Yes	5	Yes	0	0	1	0	1	Man	Urban	No Native	0	0	No	29	Normal	11.7
1073	8	29	27	29	15	Yes	No	1	Yes	0	0	1	0	1	Woman	Urban	No Native	0	0	Yes	27	Normal	12.4
1074	4	30	29	39	16	Yes	Yes	2	Yes	1	0	0	0	1	Woman	Urban	No Native	0	0	No	15	Normal	11.5
1075	7	30	30	25	11	Yes	No	1	No	1	0	0	0	1	Man	Urban	No Native	0	0	Yes	30	Normal	12.2
1076	3	32	30	24	16	Yes	No	1	Yes	0	1	0	0	1	Woman	Urban	No Native	0	0	Yes	30	Normal	12.1
1077	3	32	24	18	3	No	No	1	Yes	0	0	1	0	1	Man	Urban	No Native	0	0	Yes	24	Stunting	10.9
1078	6	32	33	39	6	Yes	Yes	5	Yes	0	0	1	0	1	Woman	Urban	No Native	0	0	No	11	Normal	11.3
1079	6	32	35	30	16	Yes	Yes	2	Yes	0	1	0	0	1	Woman	Urban	No Native	0	0	No	15	Normal	12.1
1080	4	32	26	24	11	Yes	Yes	1	Yes	0	1	0	0	1	Woman	Urban	No Native	0	0	No	12	Normal	11.9
1081	4	32	35	27	13	Yes	No	2	Yes	0	0	0	1	1	Woman	Urban	No Native	0	0	No	12	Normal	12.1
1082	4	31	34	24	16	Yes	Yes	1	Yes	0	1	0	0	1	Man	Urban	No Native	0	0	No	24	Normal	10.5
1083	8	27	33	28	10	Yes	No	3	Yes	0	0	0	1	1	Man	Urban	No Native	0	0	Yes	33	Normal	11.2
1084	8	27	33	36	9	Yes	No	6	Yes	0	1	0	0	0	Man	Urban	No Native	0	0	Yes	8	Normal	11.8
1085	4	26	30	26	12	Yes	No	1	Yes	0	0	0	1	0	Woman	Urban	No Native	0	0	No	13	Stunting	12
1086	3	24	27	44	10	Yes	No	4	Yes	0	0	1	0	1	Woman	Urban	No Native	0	0	Yes	27	Normal	12.3
1087	2	27	33	20	12	Yes	No	2	No	0	1	0	0	1	Woman	Urban	No Native	0	0	No	12	Normal	12.5
1088	5	27	24	39	11	No	No	3	Yes	0	1	0	0	1	Woman	Urban	No Native	0	0	Yes	12	Normal	11.7
1089	5	27	32	46	9	Yes	Yes	4	Yes	0	1	0	0	1	Woman	Urban	No Native	0	0	No	32	Normal	10.1
1090	5	29	35	34	11	No	No	2	Yes	1	0	0	0	1	Man	Urban	No Native	0	0	No	8	Normal	12.8
1091	3	29	25	28	14	Yes	Yes	1	Yes	0	1	0	0	1	Woman	Urban	No Native	0	0	No	6	Normal	11.8
1092	4	27	35	31	16	Yes	Yes	1	Yes	1	0	0	0	1	Woman	Urban	No Native	0	0	No	35	Stunting	11.2
1093	5	28	30	21	12	No	No	1	Yes	1	0	0	0	0	Man	Urban	No Native	0	0	Yes	14	Normal	12
1094	5	28	30	45	9	No	No	4	Yes	0	0	1	0	1	Woman	Urban	No Native	0	0	Yes	14	Normal	12.2
1095	3	28	27	26	11	Yes	No	1	No	0	0	1	0	1	Man	Urban	No Native	0	0	No	6	Normal	11.8
1096	4	25	31	26	11	Yes	No	2	Yes	0	1	0	0	1	Woman	Urban	No Native	0	0	Yes	3	Normal	10.8
1097	5	25	27	25	11	Yes	Yes	2	Yes	0	1	0	0	0	Man	Urban	No Native	0	0	No	14	Normal	11.4
1098	8	28	30	22	9	Yes	Yes	1	Yes	0	0	1	0	1	Man	Urban	No Native	0	0	No	6	Normal	13.4
1099	3	28	32	25	11	Yes	No	1	Yes	0	0	0	1	1	Woman	Urban	Native	0	0	Yes	18	Normal	10.4
1100	7	28	24	21	6	No	No	1	No	1	0	0	0	0	Woman	Urban	No Native	0	0	Yes	3	Normal	13.3
1101	4	25	35	26	11	Yes	Yes	2	No	0	0	0	1	1	Woman	Urban	No Native	0	0	No	24	Normal	10.1
1102	5	18	26	32	11	No	No	3	Yes	0	1	0	0	0	Woman	Urban	No Native	0	0	Yes	17	Normal	10.5
1103	6	49	29	30	11	No	Yes	4	Yes	0	0	1	0	1	Woman	Urban	No Native	0	0	No	11	Normal	10
1104	3	49	28	25	14	Yes	Yes	1	No	0	1	0	0	1	Woman	Urban	No Native	0	0	No	18	Normal	11.3
1105	7	1337	30	36	3	No	No	7	Yes	0	0	0	0	1	Woman	Urban	No Native	0	0	Yes	30	Normal	11.3
1106	8	40	36	25	11	No	No	3	Yes	0	0	0	0	0	Woman	Urban	No Native	0	0	Yes	18	Normal	11.2
1107	11	38	35	39	11	Yes	No	3	Yes	0	0	0	0	1	Man	Urban	No Native	0	0	Yes	35	Normal	11.7
1108	7	38	26	38	11	Yes	No	3	Yes	0	1	0	0	1	Woman	Urban	No Native	0	0	Yes	16	Normal	12.2
1109	2	34	26	29	14	Yes	Yes	1	Yes	0	0	0	1	0	Woman	Urban	No Native	0	0	No	12	Normal	11.9
1110	5	34	30	31	9	No	No	3	Yes	0	0	0	1	1	Woman	Urban	No Native	0	0	Yes	19	Normal	10.5
1111	5	34	35	31	14	Yes	No	3	Yes	0	0	0	1	0	Man	Urban	No Native	0	0	Yes	13	Normal	13.5
1112	4	35	31	22	14	Yes	Yes	1	No	0	1	0	0	1	Man	Urban	No Native	0	0	No	31	Normal	11.3
1113	13	14	24	32	10	No	No	4	Yes	0	0	1	0	1	Woman	Urban	No Native	0	0	Yes	24	Normal	9.3
1114	7	14	26	20	9	Yes	No	2	Yes	0	0	1	0	0	Woman	Urban	No Native	0	0	Yes	12	Normal	10.9
1115	8	9	36	30	11	Yes	No	1	Yes	0	0	1	0	1	Man	Urban	No Native	0	0	Yes	14	Normal	12.5
1116	4	9	30	28	14	No	No	1	Yes	1	0	0	0	1	Woman	Urban	No Native	0	0	Yes	24	Stunting	12.6
1117	6	9	31	25	11	No	No	4	No	0	0	0	1	0	Man	Urban	No Native	0	0	Yes	31	Stunting	11
1118	4	6	36	24	11	Yes	No	2	Yes	0	0	1	0	1	Woman	Urban	No Native	0	0	Yes	24	Normal	11.1
1119	3	6	28	30	16	Yes	Yes	1	No	0	1	0	0	1	Woman	Urban	No Native	0	0	No	17	Normal	12.7
1120	3	6	26	21	12	Yes	Yes	1	Yes	1	0	0	0	1	Woman	Urban	No Native	0	0	No	10	Normal	11.3
1121	5	6	26	36	14	Yes	No	3	Yes	0	1	0	0	1	Woman	Urban	No Native	0	0	Yes	10	Normal	12.7
1122	4	6	34	27	11	No	Yes	2	Yes	0	1	0	0	0	Man	Urban	No Native	0	0	No	24	Stunting	11.2
1123	3	6	27	41	11	Yes	Yes	1	Yes	0	0	1	0	1	Woman	Urban	No Native	0	0	No	27	Normal	12.1
1124	3	6	26	25	7	Yes	No	1	Yes	0	0	1	0	1	Woman	Urban	No Native	0	0	No	26	Normal	13.7
1125	6	23	36	31	16	No	No	4	Yes	1	0	0	0	1	Woman	Urban	No Native	0	0	No	11	Normal	11.9
1126	7	60	31	26	6	Yes	No	2	No	0	0	0	1	1	Woman	Urban	No Native	0	0	Yes	31	Normal	11
1127	5	60	30	27	16	Yes	No	1	No	0	1	0	0	1	Woman	Urban	No Native	0	0	Yes	19	Normal	10
1128	5	75	24	32	11	No	No	2	Yes	1	0	0	0	1	Man	Urban	No Native	0	0	No	24	Normal	11
1129	4	89	24	19	11	Yes	No	1	Yes	0	1	0	0	1	Woman	Urban	No Native	0	0	Yes	24	Normal	12
1130	6	90	31	19	10	No	No	2	Yes	0	0	1	0	0	Man	Urban	No Native	0	0	Yes	18	Normal	11.2
1131	3	90	25	18	11	No	No	1	Yes	0	1	0	0	1	Woman	Urban	No Native	0	0	Yes	25	Normal	12.3
1132	8	22	26	16	7	No	No	2	Yes	0	0	0	0	0	Man	Rural	No Native	0	0	Yes	12	Stunting	12
1133	8	22	27	31	6	No	No	6	No	0	0	0	0	0	Man	Rural	No Native	0	0	Yes	18	Stunting	12.8
1134	10	25	33	24	11	Yes	Yes	2	Yes	0	0	0	1	0	Man	Rural	No Native	0	0	No	12	Normal	11.3
1135	10	25	30	22	6	No	No	2	Yes	0	0	0	1	0	Man	Rural	No Native	0	0	Yes	9	Normal	11.2
1136	12	25	35	21	11	Yes	No	2	Yes	0	0	0	1	0	Woman	Rural	No Native	0	0	Yes	19	Normal	12.8
1137	6	22	25	21	8	No	No	3	No	0	0	0	0	0	Woman	Rural	No Native	0	0	No	15	Stunting	10.6
1138	7	22	28	33	4	Yes	No	6	Yes	0	0	0	0	0	Woman	Rural	No Native	0	0	Yes	12	Stunting	12.1
1139	8	22	34	38	7	Yes	Yes	6	Yes	0	0	0	0	0	Woman	Rural	No Native	0	0	No	15	Stunting	11.3
1140	5	64	30	29	6	Yes	No	4	Yes	0	0	0	1	1	Woman	Rural	No Native	0	0	No	15	Normal	11.3
1141	5	64	30	29	6	Yes	No	4	Yes	0	0	0	1	0	Man	Rural	No Native	0	0	No	15	Normal	12.8
1142	3	64	34	22	8	Yes	Yes	1	Yes	0	0	0	1	1	Woman	Rural	No Native	0	0	No	16	Stunting	10.4
1143	8	3387	29	25	0	Yes	No	5	Yes	0	0	0	0	0	Woman	Rural	Native	1	0	No	19	Stunting	12.7
1144	8	3387	28	35	3	Yes	Yes	6	Yes	0	0	0	0	0	Man	Rural	Native	1	0	No	17	Stunting	13.8
1145	6	3387	32	33	4	Yes	No	8	Yes	0	0	0	0	0	Woman	Rural	Native	1	0	Yes	12	Stunting	14.6
1146	4	3387	30	31	2	No	No	3	Yes	0	0	0	0	0	Man	Rural	Native	1	0	Yes	22	Stunting	13.3
1147	7	2554	28	47	6	Yes	No	8	Yes	0	0	0	0	0	Man	Rural	Native	1	0	Yes	7	Normal	13.3
1148	7	2554	24	31	11	No	No	4	Yes	0	0	0	0	1	Man	Rural	Native	1	0	Yes	15	Normal	11.6
1149	10	2554	24	36	6	Yes	No	6	Yes	0	0	0	0	0	Woman	Rural	Native	1	0	Yes	15	Normal	10.9
1150	7	229	28	26	11	Yes	No	3	Yes	0	0	0	0	0	Woman	Rural	No Native	0	0	Yes	12	Normal	12
1151	4	235	26	41	11	No	No	3	No	0	0	0	1	1	Man	Urban	No Native	0	0	No	26	Normal	11.3
1152	7	260	24	27	1	No	No	3	Yes	0	0	0	1	1	Woman	Urban	No Native	0	0	No	24	Normal	9.7
1153	4	241	30	34	13	No	Yes	2	No	0	0	1	0	1	Man	Urban	No Native	0	0	No	18	Stunting	13.3
1154	11	227	31	34	11	Yes	No	3	Yes	0	0	1	0	1	Woman	Urban	No Native	0	0	Yes	12	Normal	11.6
1155	11	240	24	24	11	No	Yes	2	No	0	1	0	0	1	Man	Urban	No Native	0	0	Yes	24	Normal	11.9
1156	5	186	32	42	6	Yes	No	4	No	0	1	0	0	1	Woman	Urban	No Native	0	0	Yes	15	Normal	12.7
1157	8	186	25	38	11	No	Yes	2	No	0	1	0	0	1	Man	Urban	No Native	0	0	No	25	Normal	12.1
1158	3	43	36	25	16	Yes	Yes	1	No	0	1	0	0	1	Woman	Urban	No Native	0	0	No	12	Normal	12.1
1159	6	46	33	25	14	Yes	Yes	2	No	1	0	0	0	0	Woman	Urban	No Native	0	0	Yes	11	Normal	8
1160	2	46	33	26	12	Yes	No	1	Yes	0	1	0	0	1	Man	Urban	No Native	0	0	Yes	24	Normal	11.1
1161	12	46	33	30	11	No	Yes	3	Yes	1	0	0	0	0	Woman	Urban	No Native	0	0	Yes	8	Normal	12.1
1162	3	41	26	26	11	Yes	No	1	No	0	0	1	0	1	Man	Urban	No Native	0	0	Yes	26	Normal	10.6
1163	4	41	32	36	12	No	Yes	2	Yes	0	0	1	0	1	Man	Urban	No Native	0	0	Yes	27	Normal	11.6
1164	7	57	30	23	13	Yes	No	1	Yes	0	1	0	0	0	Woman	Urban	No Native	0	0	Yes	30	Normal	11
1165	7	57	33	35	8	Yes	No	4	Yes	0	0	1	0	0	Woman	Urban	No Native	0	0	No	18	Normal	11
1166	5	90	31	35	11	No	No	3	Yes	0	0	0	1	1	Woman	Urban	No Native	0	0	No	24	Normal	12.4
1167	4	90	34	41	14	Yes	No	3	Yes	0	1	0	0	1	Woman	Urban	No Native	0	0	Yes	34	Normal	11.4
1168	3	55	34	33	14	Yes	No	1	Yes	0	0	1	0	1	Man	Urban	No Native	0	0	No	26	Normal	13
1169	5	55	30	23	13	Yes	No	1	Yes	0	0	1	0	1	Man	Urban	No Native	0	0	No	18	Normal	11.1
1170	4	62	28	33	14	No	Yes	2	Yes	1	0	0	0	1	Woman	Urban	No Native	0	0	No	28	Normal	11.1
1171	7	62	29	40	18	No	No	3	Yes	1	0	0	0	0	Woman	Urban	No Native	0	0	Yes	7	Normal	11.9
1172	3	73	33	41	16	Yes	Yes	2	Yes	1	0	0	0	1	Woman	Urban	No Native	0	0	No	12	Normal	12.2
1173	6	73	31	28	11	No	No	4	Yes	1	0	0	0	1	Man	Urban	No Native	0	0	Yes	6	Normal	10.5
1174	4	82	34	31	11	No	Yes	3	Yes	0	0	1	0	1	Man	Urban	No Native	0	0	Yes	1	Normal	12.9
1175	9	82	27	28	14	No	No	2	Yes	0	1	0	0	0	Man	Urban	No Native	0	0	Yes	24	Normal	12
1176	3	102	30	27	13	Yes	No	1	No	0	1	0	0	1	Woman	Urban	No Native	0	0	Yes	12	Normal	11.7
1177	6	102	28	26	11	No	No	2	No	0	1	0	0	1	Man	Urban	No Native	0	0	No	27	Normal	11.5
1178	4	99	31	31	16	Yes	Yes	1	Yes	1	0	0	0	1	Woman	Urban	No Native	0	0	No	19	Normal	11.5
1179	4	65	30	36	18	Yes	Yes	2	Yes	1	0	0	0	1	Woman	Urban	No Native	0	0	No	12	Normal	12
1180	3	59	27	23	15	No	No	1	No	0	0	1	0	1	Man	Urban	No Native	0	0	No	18	Normal	11.3
1181	5	61	33	36	14	Yes	Yes	4	No	0	1	0	0	1	Woman	Urban	No Native	0	0	No	12	Normal	10.9
1182	4	61	28	33	14	Yes	Yes	2	Yes	1	0	0	0	1	Man	Urban	No Native	0	0	No	8	Normal	13.2
1183	9	76	34	43	16	No	Yes	6	Yes	1	0	0	0	1	Man	Urban	No Native	0	0	Yes	34	Normal	12.7
1184	6	58	35	37	14	Yes	No	4	Yes	1	0	0	0	1	Woman	Urban	No Native	0	0	Yes	12	Normal	11.5
1185	4	58	34	39	11	Yes	No	2	No	0	0	1	0	1	Man	Urban	No Native	0	0	Yes	5	Normal	12.4
1186	5	222	32	25	9	Yes	No	3	Yes	0	0	1	0	0	Man	Urban	No Native	0	0	Yes	10	Normal	13
1187	4	153	26	42	11	Yes	Yes	2	Yes	0	1	0	0	1	Woman	Urban	No Native	0	0	No	3	Normal	12.6
1188	5	140	26	22	11	No	No	2	Yes	0	0	1	0	1	Man	Urban	No Native	0	0	Yes	26	Normal	12.1
1189	8	302	25	40	14	No	Yes	3	No	0	1	0	0	1	Man	Urban	No Native	0	0	No	18	Normal	11.7
1190	4	302	35	27	6	Yes	No	1	Yes	0	0	0	1	1	Woman	Urban	No Native	0	0	Yes	24	Normal	10.4
1191	4	95	26	39	11	No	No	2	Yes	0	0	0	1	1	Man	Urban	No Native	0	0	Yes	24	Normal	11.4
1192	5	132	33	29	15	Yes	No	1	No	0	1	0	0	1	Man	Urban	No Native	0	0	Yes	18	Normal	12.7
1193	4	132	31	33	14	Yes	No	1	Yes	1	0	0	0	1	Man	Urban	No Native	0	0	Yes	31	Normal	12.3
1194	5	132	31	34	11	Yes	Yes	4	No	0	0	1	0	1	Woman	Urban	No Native	0	0	Yes	4	Normal	10.9
1195	4	315	24	29	11	Yes	No	1	Yes	0	0	0	1	1	Man	Urban	No Native	0	0	Yes	18	Normal	11.6
1196	5	315	26	33	11	No	No	3	Yes	0	0	0	1	1	Man	Urban	No Native	0	0	Yes	20	Normal	10.6
1197	4	79	33	26	11	No	Yes	2	Yes	0	0	1	0	0	Woman	Urban	No Native	0	0	No	24	Normal	11.9
1198	4	86	25	36	11	No	Yes	2	Yes	0	0	1	0	1	Woman	Urban	Native	0	0	No	14	Normal	12.1
1199	7	86	28	30	14	Yes	Yes	2	Yes	0	1	0	0	0	Woman	Urban	No Native	0	0	No	18	Normal	11.5
1200	7	86	33	31	14	Yes	Yes	2	Yes	0	0	1	0	0	Man	Urban	No Native	0	0	No	33	Normal	11.3
1201	6	83	29	27	11	Yes	No	1	No	1	0	0	0	1	Man	Urban	No Native	0	0	Yes	24	Normal	12
1202	3	83	36	26	16	Yes	No	1	Yes	0	1	0	0	1	Woman	Urban	No Native	0	0	Yes	19	Normal	12.2
1203	9	83	33	28	14	Yes	No	1	Yes	0	1	0	0	1	Man	Urban	No Native	0	0	Yes	24	Normal	11.8
1204	15	105	25	25	9	Yes	Yes	4	Yes	1	0	0	0	1	Woman	Urban	No Native	0	0	No	17	Normal	10.9
1205	8	105	28	36	11	No	No	3	No	0	1	0	0	1	Man	Urban	No Native	0	0	Yes	5	Normal	9.3
1206	6	159	24	24	13	Yes	Yes	2	No	0	0	1	0	0	Woman	Urban	No Native	0	0	No	24	Normal	11.1
1207	7	159	36	37	6	Yes	No	5	Yes	0	1	0	0	0	Woman	Urban	No Native	0	0	Yes	3	Stunting	9.9
1208	6	159	29	34	11	No	No	4	Yes	0	1	0	0	0	Woman	Urban	No Native	0	0	Yes	29	Normal	11.8
1209	3	136	30	34	6	Yes	Yes	1	No	0	0	1	0	1	Woman	Urban	No Native	0	0	No	14	Normal	11.5
1210	4	136	26	35	13	No	No	2	Yes	1	0	0	0	1	Woman	Urban	No Native	0	0	No	14	Normal	11.5
1211	6	136	30	36	11	Yes	No	2	No	0	1	0	0	1	Woman	Urban	No Native	0	0	Yes	12	Normal	11.6
1212	5	136	30	28	13	No	Yes	1	No	1	0	0	0	1	Man	Urban	No Native	0	0	No	24	Normal	10.9
1213	5	362	29	32	12	Yes	No	2	Yes	0	1	0	0	1	Woman	Urban	No Native	0	0	Yes	16	Normal	11.6
1214	4	458	24	32	6	No	No	3	Yes	0	0	0	1	0	Woman	Urban	No Native	0	0	No	24	Normal	10.9
1215	4	340	26	30	11	Yes	No	2	Yes	0	1	0	0	1	Woman	Urban	No Native	0	0	No	15	Normal	9.2
1216	9	325	24	22	8	No	No	2	Yes	0	0	1	0	0	Man	Urban	No Native	0	0	No	12	Normal	9.1
1217	6	325	33	28	9	No	No	4	Yes	0	1	0	0	1	Woman	Urban	No Native	0	0	Yes	30	Normal	11.7
1218	13	325	36	23	9	Yes	Yes	4	Yes	0	0	0	1	0	Woman	Urban	No Native	0	0	No	14	Normal	10
1219	5	276	24	36	11	No	No	3	No	0	1	0	0	1	Woman	Urban	No Native	0	0	No	18	Stunting	9.4
1220	3	260	25	25	11	Yes	No	1	Yes	0	0	1	0	1	Man	Urban	No Native	0	0	Yes	1	Normal	11.5
1221	6	260	31	38	11	No	Yes	4	Yes	0	0	1	0	1	Man	Urban	No Native	0	0	No	31	Normal	12
1222	4	260	29	25	11	Yes	No	2	Yes	0	0	1	0	1	Woman	Urban	No Native	0	0	Yes	29	Normal	11
1223	5	260	34	34	11	No	No	2	Yes	0	1	0	0	0	Woman	Urban	No Native	0	0	No	24	Normal	11.3
1224	6	260	31	33	11	Yes	No	4	Yes	0	1	0	0	0	Man	Urban	No Native	0	0	Yes	24	Normal	12.5
1225	8	253	32	43	4	Yes	No	4	Yes	0	0	0	1	1	Woman	Urban	No Native	0	0	Yes	27	Normal	11.7
1226	8	253	32	21	9	No	Yes	2	No	0	0	0	1	0	Man	Urban	No Native	0	0	No	18	Normal	11.9
1227	6	196	36	31	16	Yes	Yes	1	Yes	1	0	0	0	0	Woman	Urban	No Native	0	0	No	32	Normal	11.5
1228	3	197	36	37	14	Yes	Yes	1	No	1	0	0	0	1	Woman	Urban	No Native	0	0	No	24	Normal	10.7
1229	3	243	31	32	11	Yes	Yes	1	No	0	1	0	0	1	Man	Urban	No Native	0	0	No	3	Normal	10.9
1230	3	243	36	28	10	Yes	Yes	1	Yes	0	1	0	0	1	Woman	Urban	No Native	0	0	Yes	30	Normal	11.9
1231	4	270	26	20	11	Yes	No	1	Yes	1	0	0	0	1	Man	Urban	Native	0	0	Yes	12	Normal	11.5
1232	4	270	30	36	16	Yes	No	2	Yes	0	1	0	0	1	Woman	Urban	No Native	0	0	Yes	18	Normal	12.6
1233	9	857	26	39	14	Yes	Yes	4	Yes	1	0	0	0	1	Woman	Urban	No Native	0	0	Yes	26	Normal	12.2
1234	7	857	33	36	18	No	Yes	1	Yes	0	1	0	0	1	Man	Urban	No Native	0	0	No	25	Normal	12.3
1235	3	456	36	28	13	Yes	Yes	1	Yes	0	0	0	1	0	Woman	Urban	No Native	0	0	No	36	Normal	11.4
1236	4	197	26	40	14	No	Yes	2	Yes	1	0	0	0	1	Woman	Urban	No Native	0	0	No	24	Normal	13.1
1237	4	276	29	42	14	No	Yes	1	Yes	1	0	0	0	1	Woman	Urban	No Native	0	0	No	7	Normal	12.6
1238	5	276	32	40	14	Yes	Yes	3	Yes	1	0	0	0	1	Man	Urban	No Native	0	0	No	30	Normal	12
1239	4	328	30	26	11	No	No	2	Yes	0	0	1	0	0	Man	Urban	No Native	0	0	Yes	12	Stunting	11.1
1240	3	328	24	26	13	Yes	No	1	No	0	1	0	0	1	Man	Urban	No Native	0	0	Yes	24	Normal	12.7
1241	3	540	35	26	16	No	Yes	1	Yes	0	0	1	0	1	Man	Urban	No Native	0	0	No	35	Normal	11.7
1242	11	409	34	25	11	No	No	2	Yes	0	1	0	0	1	Woman	Urban	No Native	0	0	Yes	18	Normal	11.8
1243	5	432	24	28	12	No	Yes	4	Yes	0	0	1	0	0	Man	Urban	No Native	0	0	No	3	Normal	11.6
1244	4	537	34	38	12	Yes	Yes	2	Yes	0	0	1	0	0	Woman	Urban	No Native	0	0	Yes	24	Normal	12.1
1245	5	537	28	30	11	Yes	No	3	Yes	0	1	0	0	0	Woman	Urban	No Native	0	0	Yes	18	Normal	11.9
1246	4	593	27	26	16	No	Yes	1	Yes	1	0	0	0	1	Man	Urban	No Native	0	0	Yes	18	Normal	12
1247	3	593	32	44	4	Yes	Yes	3	Yes	0	0	0	1	1	Woman	Urban	No Native	0	0	Yes	27	Normal	12.7
1248	7	761	27	38	9	No	No	5	No	0	0	0	1	0	Woman	Urban	No Native	0	0	Yes	15	Normal	9.7
1249	4	259	30	35	13	Yes	No	2	Yes	0	1	0	0	1	Man	Urban	No Native	0	0	Yes	24	Normal	10.5
1250	18	259	33	34	16	Yes	No	2	Yes	1	0	0	0	1	Woman	Urban	No Native	0	0	No	24	Normal	12
1251	5	270	36	43	11	No	No	3	Yes	0	0	1	0	0	Woman	Urban	No Native	0	0	No	36	Normal	13.1
1252	4	292	25	26	11	No	No	2	No	0	0	0	1	0	Man	Urban	No Native	0	0	No	25	Stunting	11.6
1253	5	225	26	29	16	No	No	3	Yes	0	0	1	0	1	Man	Urban	No Native	0	0	No	26	Normal	8.9
1254	9	221	29	37	8	No	No	6	Yes	0	0	1	0	0	Man	Urban	No Native	0	0	Yes	12	Normal	11.5
1255	3	96	32	33	18	No	No	1	Yes	0	1	0	0	1	Man	Urban	No Native	0	0	No	32	Normal	12.5
1256	6	121	29	33	14	No	No	2	Yes	1	0	0	0	1	Woman	Urban	No Native	0	0	Yes	16	Normal	12.8
1257	5	121	32	34	14	No	Yes	3	Yes	1	0	0	0	1	Man	Urban	No Native	0	0	No	18	Normal	11.1
1258	4	113	36	35	14	No	No	2	Yes	1	0	0	0	1	Woman	Urban	No Native	0	0	Yes	12	Normal	11.5
1259	7	113	28	36	11	Yes	No	5	Yes	0	0	1	0	1	Man	Urban	No Native	0	0	Yes	24	Stunting	11.3
1260	3	136	26	28	16	Yes	Yes	1	Yes	0	1	0	0	1	Woman	Urban	No Native	0	0	Yes	24	Normal	12.5
1261	3	136	34	26	13	Yes	No	1	No	0	0	0	1	1	Man	Urban	No Native	0	0	No	26	Normal	12.3
1262	4	130	25	37	17	No	No	2	Yes	1	0	0	0	1	Woman	Urban	No Native	0	0	Yes	25	Normal	12.7
1263	7	170	26	26	11	Yes	No	2	Yes	0	1	0	0	1	Woman	Urban	No Native	0	0	No	26	Normal	13.5
1264	9	203	31	22	10	Yes	No	1	No	0	0	0	1	1	Woman	Urban	No Native	0	0	Yes	10	Normal	12.2
1265	6	203	26	40	11	No	Yes	4	No	0	0	1	0	1	Man	Urban	No Native	0	0	No	26	Normal	12
1266	6	68	26	41	14	Yes	Yes	2	Yes	1	0	0	0	1	Man	Urban	No Native	0	0	No	26	Normal	12.5
1267	4	71	35	39	11	Yes	No	3	Yes	0	0	1	0	1	Woman	Urban	No Native	0	0	No	35	Normal	13
1268	4	71	31	36	16	Yes	Yes	1	Yes	1	0	0	0	0	Woman	Urban	No Native	0	0	No	24	Normal	13.4
1269	3	176	35	22	11	Yes	No	1	Yes	0	0	0	0	1	Man	Urban	No Native	0	0	Yes	24	Normal	12.2
1270	6	176	26	38	5	No	Yes	3	Yes	0	0	1	0	1	Woman	Urban	No Native	0	0	No	26	Normal	8.9
1271	4	136	28	32	14	Yes	Yes	1	Yes	1	0	0	0	1	Woman	Urban	No Native	0	0	No	24	Normal	11.6
1272	3	136	36	27	16	Yes	Yes	1	Yes	1	0	0	0	1	Woman	Urban	No Native	0	0	No	36	Normal	9.6
1273	3	176	25	36	16	Yes	Yes	1	Yes	1	0	0	0	1	Woman	Urban	No Native	0	0	No	25	Normal	11.5
1274	6	72	30	36	16	Yes	Yes	1	Yes	1	0	0	0	1	Woman	Urban	No Native	0	0	No	6	Normal	13.3
1275	3	130	31	33	18	No	Yes	1	Yes	1	0	0	0	1	Man	Urban	No Native	0	0	No	12	Normal	12.6
1276	4	93	29	25	13	Yes	Yes	1	Yes	1	0	0	0	1	Woman	Urban	No Native	0	0	No	29	Normal	11.8
1277	5	93	24	39	14	No	Yes	2	Yes	1	0	0	0	1	Man	Urban	No Native	0	0	No	3	Normal	12
1278	4	93	36	32	16	Yes	No	2	No	0	1	0	0	1	Woman	Urban	No Native	0	0	Yes	36	Normal	10.2
1279	4	80	26	37	16	No	No	2	Yes	0	1	0	0	0	Woman	Urban	No Native	0	0	No	7	Normal	13.6
1280	4	71	28	40	7	No	Yes	3	Yes	0	1	0	0	0	Man	Urban	No Native	0	0	No	28	Normal	12.4
1281	5	85	34	30	14	Yes	No	3	Yes	0	1	0	0	1	Man	Urban	No Native	0	0	Yes	24	Normal	12.1
1282	8	60	25	25	12	No	Yes	1	Yes	0	1	0	0	1	Woman	Urban	No Native	0	0	No	25	Normal	12.2
1283	5	51	28	35	16	Yes	No	3	Yes	1	0	0	0	1	Woman	Urban	No Native	0	0	No	11	Normal	11.6
1284	4	54	28	30	11	Yes	No	2	Yes	0	0	0	1	1	Man	Urban	No Native	0	0	Yes	24	Normal	11.6
1285	10	53	28	28	11	No	No	2	Yes	0	1	0	0	0	Man	Urban	No Native	0	0	Yes	14	Normal	10.7
1286	3	45	33	28	11	Yes	Yes	2	No	0	0	1	0	0	Woman	Urban	No Native	0	0	No	15	Stunting	11.4
1287	7	45	35	26	14	Yes	Yes	1	Yes	1	0	0	0	1	Man	Urban	No Native	0	0	No	35	Normal	12.3
1288	4	39	26	34	14	Yes	Yes	2	Yes	0	0	1	0	0	Woman	Urban	No Native	0	0	No	20	Normal	12.9
1289	6	364	34	35	9	Yes	No	7	Yes	0	0	0	1	0	Woman	Urban	No Native	0	0	No	16	Normal	11.5
1290	3	56	35	31	11	Yes	No	1	Yes	0	0	0	1	1	Woman	Urban	No Native	0	0	Yes	11	Normal	13.1
1291	9	56	32	36	11	Yes	Yes	2	Yes	1	0	0	0	1	Woman	Urban	No Native	0	0	No	12	Normal	11.4
1292	3	48	36	33	15	Yes	Yes	1	No	1	0	0	0	1	Woman	Urban	No Native	0	0	No	24	Normal	11.5
1293	3	48	25	26	14	No	No	1	Yes	0	1	0	0	1	Man	Urban	No Native	0	0	Yes	12	Normal	11.1
1294	4	100	35	41	16	No	Yes	2	Yes	0	1	0	0	0	Man	Urban	No Native	0	0	No	3	Normal	12
1295	2	100	25	21	7	No	Yes	2	Yes	0	0	1	0	1	Woman	Urban	No Native	0	0	No	8	Normal	10
1296	4	175	36	35	11	Yes	No	2	Yes	0	1	0	0	0	Man	Urban	No Native	0	0	No	12	Normal	11.7
1297	4	131	34	36	5	Yes	No	2	Yes	0	0	1	0	1	Man	Urban	No Native	0	0	No	34	Normal	12.4
1298	4	354	32	33	11	No	No	2	Yes	0	0	0	1	1	Man	Urban	No Native	0	0	No	24	Normal	13.3
1299	7	212	25	23	14	Yes	No	1	Yes	0	0	1	0	0	Woman	Urban	No Native	0	0	Yes	25	Normal	10.8
1300	5	213	34	23	13	No	No	1	Yes	0	1	0	0	0	Man	Urban	No Native	0	0	No	24	Normal	12.8
1301	4	213	25	32	2	Yes	No	2	No	0	0	0	1	1	Woman	Urban	No Native	0	0	No	25	Normal	12.2
1302	6	213	35	41	11	Yes	No	4	Yes	0	0	0	1	0	Man	Urban	No Native	0	0	No	35	Normal	9.8
1303	7	213	28	25	15	No	Yes	1	Yes	0	0	0	1	1	Woman	Urban	No Native	0	0	No	28	Stunting	9.5
1304	8	44	29	29	9	Yes	No	4	No	0	1	0	0	1	Man	Urban	No Native	0	0	Yes	29	Normal	11.5
1305	7	44	25	31	14	Yes	Yes	2	Yes	1	0	0	0	1	Woman	Urban	No Native	0	0	No	24	Normal	10.7
1306	4	44	31	24	11	Yes	No	1	Yes	0	1	0	0	1	Man	Urban	No Native	0	0	Yes	12	Normal	10.9
1307	6	44	26	27	14	No	No	2	Yes	0	1	0	0	0	Man	Urban	No Native	0	0	Yes	15	Normal	11.8
1308	4	6	29	38	11	Yes	No	3	No	0	0	0	1	1	Woman	Urban	No Native	0	0	Yes	17	Normal	11.2
1309	5	180	26	31	14	Yes	Yes	3	No	0	1	0	0	1	Woman	Urban	No Native	0	0	No	18	Normal	12.8
1310	4	541	27	25	11	Yes	No	2	Yes	0	0	0	1	1	Man	Urban	No Native	0	0	Yes	27	Normal	11.1
1311	4	541	36	22	11	Yes	Yes	1	Yes	0	0	0	1	1	Man	Urban	No Native	0	0	No	8	Normal	12
1312	6	541	33	24	11	Yes	No	1	Yes	0	0	0	0	1	Man	Urban	No Native	0	0	Yes	24	Normal	11.7
1313	5	444	27	30	8	No	Yes	3	Yes	0	0	0	0	1	Man	Urban	No Native	0	0	No	24	Normal	9.7
1314	5	139	36	40	18	Yes	Yes	2	No	1	0	0	0	1	Woman	Urban	Native	0	0	No	4	Normal	12.5
1315	9	473	26	20	10	No	No	1	No	0	0	0	1	1	Man	Urban	No Native	0	0	Yes	26	Normal	9.6
1316	8	473	27	23	11	No	Yes	1	Yes	0	0	0	0	0	Man	Urban	No Native	0	0	No	18	Stunting	12
1317	5	473	25	31	11	No	No	2	No	0	0	0	1	0	Man	Urban	No Native	0	0	Yes	18	Normal	12.3
1318	5	67	25	21	10	Yes	No	2	Yes	1	0	0	0	1	Man	Urban	No Native	0	0	No	25	Normal	12.2
1319	6	67	36	35	5	No	No	4	Yes	0	1	0	0	0	Man	Urban	No Native	0	0	No	28	Normal	11.4
1320	4	45	28	24	11	No	No	2	Yes	0	0	0	1	1	Man	Urban	No Native	0	0	Yes	15	Normal	10.5
1321	5	40	28	34	11	Yes	Yes	3	Yes	0	1	0	0	1	Woman	Urban	No Native	0	0	No	28	Normal	12.5
1322	4	33	27	33	16	Yes	No	2	No	0	0	1	0	0	Man	Urban	No Native	0	0	No	12	Normal	13.2
1323	8	44	29	24	11	No	No	1	Yes	0	1	0	0	1	Woman	Urban	No Native	0	0	No	29	Normal	11.5
1324	5	43	36	38	16	Yes	No	3	No	0	1	0	0	0	Man	Urban	No Native	0	0	No	12	Normal	12.1
1325	4	43	31	34	15	Yes	No	2	Yes	0	1	0	0	1	Man	Urban	No Native	0	0	No	18	Normal	11
1326	12	43	36	23	11	Yes	No	2	Yes	0	0	0	1	0	Woman	Urban	No Native	0	0	Yes	12	Normal	11.3
1327	5	73	33	33	11	No	No	2	Yes	0	0	0	1	1	Man	Urban	No Native	0	0	No	17	Normal	11.2
1328	4	73	29	24	12	No	No	2	Yes	1	0	0	0	1	Woman	Urban	No Native	0	0	No	18	Normal	12.2
1329	5	18	31	29	13	Yes	No	2	No	0	1	0	0	0	Woman	Urban	No Native	0	0	No	14	Normal	13
1330	3	18	26	28	11	Yes	No	3	Yes	0	0	1	0	1	Woman	Urban	No Native	0	0	No	26	Normal	10.5
1331	9	18	27	25	14	No	No	2	Yes	0	1	0	0	0	Man	Urban	No Native	0	0	Yes	20	Normal	10.5
1332	3	64	26	34	18	Yes	No	2	No	0	0	1	0	1	Man	Urban	No Native	0	0	No	26	Normal	11.3
1333	4	64	31	34	11	Yes	Yes	3	Yes	0	0	1	0	0	Woman	Urban	No Native	0	0	No	31	Normal	11.5
1334	4	64	27	26	14	Yes	No	1	No	0	0	0	1	1	Man	Urban	No Native	0	0	No	18	Normal	10.7
1335	10	77	32	26	16	Yes	Yes	1	Yes	0	0	1	0	1	Man	Urban	No Native	0	0	Yes	18	Normal	11.4
1336	4	77	27	23	2	Yes	No	2	No	0	0	0	1	1	Man	Urban	No Native	0	0	Yes	21	Normal	11.5
1337	5	77	26	41	16	No	Yes	3	No	0	1	0	0	1	Woman	Urban	No Native	0	0	No	24	Normal	11
1338	3	235	27	22	12	Yes	Yes	1	Yes	0	0	0	1	1	Man	Urban	No Native	0	0	No	27	Normal	13.1
1339	5	77	34	33	12	Yes	Yes	3	Yes	0	1	0	0	1	Woman	Urban	No Native	0	0	No	34	Normal	10.7
1340	4	63	34	20	11	Yes	No	2	Yes	0	0	1	0	0	Woman	Urban	No Native	0	0	No	8	Normal	11.7
1341	6	3622	32	27	11	Yes	No	4	No	0	1	0	0	0	Woman	Urban	No Native	1	0	No	6	Normal	13.7
1342	7	3622	35	32	10	Yes	No	5	Yes	0	1	0	0	0	Woman	Urban	No Native	1	0	No	12	Normal	14
1343	5	3622	34	30	13	No	Yes	3	Yes	0	0	1	0	1	Woman	Urban	No Native	1	0	No	8	Stunting	13.7
1344	3	39	35	25	11	Yes	Yes	1	Yes	0	0	0	1	1	Woman	Urban	No Native	0	0	No	35	Normal	11.6
1345	9	160	35	33	11	Yes	No	4	Yes	1	0	0	0	0	Man	Urban	No Native	0	0	Yes	24	Normal	11.8
1346	9	160	32	22	13	Yes	Yes	1	Yes	0	0	1	0	1	Man	Urban	No Native	0	0	No	18	Normal	12.7
1347	3	191	30	37	11	Yes	Yes	2	Yes	0	0	1	0	1	Man	Urban	No Native	0	0	No	30	Normal	10.3
1348	3	191	25	28	11	Yes	Yes	1	Yes	0	0	0	1	1	Woman	Urban	No Native	0	0	No	24	Normal	12.3
1349	6	155	27	28	11	No	No	3	Yes	0	0	1	0	1	Woman	Urban	No Native	0	0	Yes	27	Normal	11.5
1350	6	188	28	30	16	Yes	No	1	Yes	1	0	0	0	1	Woman	Urban	No Native	0	0	Yes	28	Normal	10.9
1351	4	188	30	40	16	Yes	Yes	1	Yes	1	0	0	0	1	Man	Urban	No Native	0	0	No	12	Normal	12.2
1352	5	175	27	29	6	Yes	No	3	Yes	0	0	0	1	1	Woman	Urban	No Native	0	0	Yes	12	Normal	10.9
1353	7	183	33	23	9	Yes	Yes	2	Yes	0	0	1	0	0	Woman	Urban	No Native	0	0	Yes	12	Normal	12.5
1354	4	183	25	30	8	No	No	2	No	0	0	1	0	1	Man	Urban	No Native	0	0	Yes	8	Normal	11.4
1355	6	2404	36	26	14	No	No	2	No	0	0	0	1	1	Woman	Urban	No Native	1	0	Yes	24	Normal	13.1
1356	4	997	26	30	9	Yes	No	2	Yes	0	0	1	0	1	Man	Urban	No Native	0	0	Yes	26	Normal	11.5
1357	8	997	30	37	12	Yes	No	5	Yes	0	0	0	1	0	Woman	Urban	No Native	0	0	Yes	6	Normal	12.2
1358	6	54	30	30	11	Yes	Yes	5	Yes	0	1	0	0	1	Man	Urban	No Native	0	0	No	18	Normal	12.2
1359	4	54	35	41	11	Yes	Yes	3	No	0	0	1	0	1	Man	Urban	No Native	0	0	No	4	Normal	10.9
1360	4	54	35	41	11	Yes	Yes	3	No	0	0	1	0	0	Man	Urban	No Native	0	0	No	4	Normal	11.9
1361	7	25	35	24	9	Yes	Yes	1	No	0	0	1	0	1	Woman	Urban	No Native	0	0	Yes	35	Normal	13
1362	3	93	33	24	16	Yes	Yes	2	No	0	1	0	0	0	Woman	Urban	No Native	0	0	No	24	Normal	9.4
1363	4	93	33	34	15	No	Yes	2	Yes	0	0	0	1	1	Man	Urban	No Native	0	0	No	0	Normal	12.6
1364	6	169	27	37	14	No	Yes	3	Yes	0	1	0	0	1	Woman	Urban	No Native	0	0	No	7	Normal	11.6
1365	6	169	26	27	14	Yes	Yes	1	No	0	0	1	0	1	Man	Urban	No Native	0	0	Yes	21	Normal	11
1366	3	169	26	22	12	Yes	No	1	Yes	0	0	1	0	1	Woman	Urban	No Native	0	0	Yes	26	Normal	10.8
1367	5	46	32	35	11	Yes	Yes	2	No	0	0	0	1	1	Woman	Urban	No Native	0	0	No	27	Normal	13.3
1368	5	28	36	31	14	Yes	No	3	Yes	0	0	0	1	0	Man	Urban	No Native	0	0	No	24	Normal	11.4
1369	11	28	36	24	11	No	No	2	Yes	0	0	1	0	0	Woman	Urban	No Native	0	0	Yes	36	Normal	12.4
1370	4	28	36	24	9	Yes	No	2	Yes	0	0	1	0	0	Man	Urban	No Native	0	0	No	24	Normal	10
1371	4	42	24	23	14	Yes	No	2	Yes	1	0	0	0	0	Man	Urban	No Native	0	0	Yes	24	Normal	11.8
1372	4	42	27	22	11	Yes	No	2	Yes	0	0	1	0	0	Woman	Urban	No Native	0	0	Yes	5	Normal	11.2
1373	6	42	35	19	8	No	Yes	1	Yes	0	1	0	0	0	Man	Urban	No Native	0	0	No	35	Normal	11.8
1374	6	170	28	23	12	No	No	2	Yes	0	0	0	1	0	Man	Urban	No Native	0	0	No	17	Normal	10.7
1375	7	159	34	26	14	Yes	Yes	2	Yes	0	0	1	0	0	Woman	Urban	No Native	0	0	No	24	Normal	11.9
1376	5	159	35	23	11	Yes	No	2	No	0	0	1	0	1	Man	Urban	No Native	0	0	Yes	35	Normal	11.3
1377	6	6	31	39	6	Yes	Yes	5	Yes	0	0	1	0	1	Man	Urban	No Native	0	0	No	31	Normal	12.2
1378	4	6	31	26	11	Yes	No	2	Yes	0	0	1	0	1	Man	Urban	No Native	0	0	No	2	Normal	11.6
1379	3	6	24	26	12	Yes	No	1	Yes	0	0	1	0	1	Man	Urban	No Native	0	0	Yes	24	Normal	11.6
1380	4	46	28	39	11	No	Yes	2	Yes	0	0	1	0	1	Woman	Urban	No Native	0	0	Yes	1	Normal	12
1381	5	46	24	26	9	No	Yes	3	Yes	0	0	1	0	0	Man	Urban	No Native	0	0	No	19	Normal	10.5
1382	11	46	24	32	8	Yes	No	5	Yes	0	0	0	1	1	Woman	Urban	No Native	0	0	No	24	Normal	11
1383	7	47	32	28	16	No	Yes	1	Yes	0	1	0	0	1	Man	Urban	No Native	0	0	No	24	Normal	13.2
1384	5	47	32	26	15	Yes	Yes	1	Yes	1	0	0	0	1	Man	Urban	No Native	0	0	No	32	Normal	12.5
1385	5	29	26	37	11	No	Yes	1	Yes	0	0	1	0	1	Man	Rural	No Native	0	0	No	20	Normal	10.7
1386	4	29	31	26	11	No	No	1	Yes	0	0	0	1	1	Woman	Rural	No Native	0	0	No	31	Normal	11.4
1387	4	2704	26	28	11	No	Yes	2	Yes	0	0	0	0	1	Woman	Rural	No Native	1	0	No	24	Normal	12.1
1388	5	2704	26	27	8	Yes	No	2	Yes	0	0	0	0	1	Woman	Rural	No Native	1	0	Yes	12	Normal	14
1389	5	2269	35	28	3	No	Yes	2	Yes	0	0	0	0	0	Man	Rural	No Native	1	0	No	2	Stunting	12.4
1390	5	517	27	28	11	Yes	No	3	Yes	0	0	0	0	1	Woman	Rural	No Native	0	0	Yes	27	Normal	10.9
1391	7	517	27	24	16	No	Yes	1	Yes	0	0	1	0	1	Man	Rural	No Native	0	0	No	24	Normal	11.4
1392	4	100	29	25	11	Yes	Yes	1	Yes	0	0	0	1	1	Woman	Rural	No Native	0	0	No	29	Normal	10.7
1393	5	100	27	44	15	No	Yes	2	No	0	0	0	0	1	Woman	Rural	No Native	0	0	No	27	Normal	11.2
1394	5	100	26	19	9	No	No	1	Yes	0	0	0	1	1	Man	Rural	No Native	0	0	Yes	12	Normal	11.8
1395	3	100	36	20	11	Yes	No	1	Yes	0	0	0	1	0	Woman	Rural	No Native	0	0	No	3	Normal	10.7
1396	4	100	29	29	11	Yes	No	2	Yes	0	0	0	1	1	Woman	Rural	No Native	0	0	No	29	Normal	10
1397	3	753	33	25	10	No	No	1	Yes	0	0	0	0	1	Man	Rural	No Native	0	0	No	20	Normal	10.8
1398	7	753	26	22	3	No	Yes	3	Yes	0	0	0	1	0	Man	Rural	No Native	0	0	No	26	Normal	11
1399	4	753	28	27	10	Yes	No	2	Yes	0	0	0	0	0	Woman	Rural	No Native	0	0	No	28	Normal	12
1400	6	753	34	24	11	Yes	No	1	Yes	0	0	1	0	1	Man	Rural	No Native	0	0	Yes	14	Normal	10.7
1401	5	753	27	42	0	No	Yes	4	Yes	0	0	0	1	1	Man	Rural	No Native	0	0	No	13	Stunting	10.5
1402	5	753	25	35	6	No	Yes	3	Yes	0	0	0	0	1	Man	Rural	No Native	0	0	No	25	Normal	11.4
1403	5	1128	24	22	11	Yes	No	1	Yes	0	0	0	1	1	Man	Rural	No Native	0	0	No	24	Normal	10.5
1404	4	1973	35	34	9	No	No	3	Yes	0	0	0	0	0	Woman	Rural	No Native	1	0	No	30	Normal	11.8
1405	9	158	26	30	11	Yes	No	2	Yes	0	0	0	1	1	Man	Urban	No Native	0	0	Yes	24	Normal	10.8
1406	9	158	32	26	11	No	No	1	Yes	0	0	0	1	1	Man	Urban	No Native	0	0	No	24	Normal	12.5
1407	5	158	33	37	11	No	No	3	Yes	0	0	0	1	1	Man	Urban	No Native	0	0	Yes	12	Normal	11.3
1408	4	84	28	29	11	Yes	No	1	Yes	0	0	0	0	1	Woman	Urban	No Native	0	1	Yes	17	Normal	9.5
1409	7	84	32	28	6	Yes	No	3	Yes	0	0	0	0	0	Woman	Urban	No Native	0	1	Yes	12	Stunting	10.6
1410	4	84	33	44	10	Yes	Yes	4	Yes	0	0	0	0	1	Man	Urban	No Native	0	1	Yes	12	Normal	10.2
1411	6	97	33	26	14	Yes	Yes	1	Yes	0	0	1	0	1	Man	Urban	No Native	0	1	Yes	9	Normal	10.4
1412	5	97	27	24	16	Yes	No	1	No	0	0	1	0	1	Man	Urban	No Native	0	1	Yes	19	Normal	10.7
1413	5	87	25	23	10	No	No	2	Yes	0	0	0	1	0	Man	Urban	No Native	0	1	Yes	13	Normal	11.1
1414	10	96	30	32	11	Yes	No	2	Yes	0	0	1	0	1	Man	Urban	No Native	0	1	Yes	14	Normal	12.8
1415	10	96	34	36	16	Yes	Yes	1	Yes	0	0	1	0	0	Woman	Urban	No Native	0	1	No	8	Normal	11.2
1416	9	94	29	25	16	No	Yes	1	Yes	0	0	1	0	0	Woman	Urban	No Native	0	1	No	18	Normal	11
1417	6	94	33	42	11	No	Yes	3	Yes	0	1	0	0	1	Man	Urban	No Native	0	1	No	14	Normal	11.3
1418	4	95	29	32	16	No	Yes	2	No	1	0	0	0	1	Man	Urban	No Native	0	1	No	8	Normal	12.4
1419	4	97	36	40	14	Yes	Yes	1	No	0	0	1	0	1	Woman	Urban	No Native	0	1	Yes	15	Normal	10.7
1420	3	93	24	34	15	No	Yes	1	No	0	1	0	0	0	Man	Urban	No Native	0	1	No	24	Normal	13.3
1421	8	95	33	28	12	Yes	Yes	3	Yes	0	0	1	0	1	Man	Urban	No Native	0	1	Yes	14	Normal	10.5
1422	6	95	24	34	14	Yes	Yes	2	Yes	0	0	1	0	1	Woman	Urban	No Native	0	1	No	8	Normal	12.8
1423	8	86	36	24	15	Yes	Yes	1	Yes	0	0	1	0	0	Man	Urban	No Native	0	1	Yes	24	Normal	11.8
1424	10	86	33	26	3	Yes	No	4	Yes	0	0	0	0	1	Man	Urban	No Native	0	1	Yes	9	Normal	10.6
1425	4	86	32	29	11	Yes	No	2	Yes	0	0	0	0	1	Woman	Urban	No Native	0	1	No	12	Normal	11
1426	4	86	35	42	11	Yes	No	4	Yes	0	0	0	1	0	Woman	Urban	No Native	0	1	No	20	Normal	10.5
1427	3	86	33	22	11	No	Yes	1	Yes	0	1	0	0	1	Woman	Urban	No Native	0	1	Yes	10	Normal	11.9
1428	6	89	36	25	13	Yes	No	1	No	0	0	1	0	1	Woman	Urban	No Native	0	1	Yes	22	Normal	11
1429	9	89	27	20	13	Yes	No	1	Yes	0	0	0	1	0	Man	Urban	No Native	0	1	Yes	16	Normal	11
1430	4	89	31	35	16	No	Yes	2	Yes	0	1	0	0	0	Woman	Urban	No Native	0	1	Yes	14	Normal	12
1431	11	87	32	22	6	No	No	1	Yes	0	0	0	0	1	Man	Urban	No Native	0	1	Yes	12	Normal	10.1
1432	4	87	28	22	3	No	Yes	2	No	0	0	0	0	1	Woman	Urban	No Native	0	1	Yes	11	Normal	12.3
1433	6	98	35	24	12	Yes	No	1	Yes	0	0	1	0	0	Man	Urban	No Native	0	1	Yes	11	Normal	11.6
1434	6	98	36	29	14	Yes	No	3	Yes	0	0	0	1	1	Woman	Urban	No Native	0	1	Yes	14	Normal	10.7
1435	10	84	36	27	5	No	No	4	Yes	0	0	0	0	0	Man	Urban	No Native	0	1	Yes	10	Stunting	10.7
1436	10	84	28	21	6	No	No	2	Yes	0	0	0	0	0	Man	Urban	No Native	0	1	Yes	12	Normal	10.3
1437	7	100	25	21	11	No	No	1	Yes	0	0	0	1	0	Woman	Urban	No Native	0	1	Yes	20	Stunting	8.2
1438	5	100	30	28	8	No	No	2	Yes	0	0	0	1	1	Woman	Urban	No Native	0	1	Yes	14	Normal	12.4
1439	6	100	35	41	11	Yes	Yes	4	Yes	0	0	0	1	1	Woman	Urban	No Native	0	1	No	3	Normal	11.2
1440	4	93	36	36	16	Yes	Yes	2	Yes	0	0	1	0	1	Woman	Urban	No Native	0	1	Yes	12	Normal	12.8
1441	3	101	24	20	10	Yes	Yes	1	Yes	0	0	0	0	0	Woman	Urban	No Native	0	1	No	12	Normal	10.4
1442	8	91	35	30	5	Yes	No	3	Yes	0	0	0	1	1	Man	Urban	No Native	0	1	Yes	15	Stunting	10.8
1443	9	91	24	22	11	No	Yes	2	Yes	0	0	0	1	1	Man	Urban	No Native	0	1	Yes	7	Normal	10.7
1444	4	91	25	30	16	No	Yes	2	Yes	0	0	0	1	1	Woman	Urban	No Native	0	1	No	6	Normal	10.9
1445	8	91	33	46	6	Yes	No	8	Yes	0	0	0	0	0	Woman	Urban	No Native	0	1	No	15	Normal	9.7
1446	6	75	24	22	7	No	No	4	No	0	0	0	0	0	Man	Urban	No Native	0	1	Yes	1	Stunting	9.1
1447	6	75	24	22	7	No	No	4	No	0	0	0	0	0	Man	Urban	No Native	0	1	Yes	1	Stunting	8.6
1448	6	165	32	37	13	No	No	5	Yes	0	0	0	1	0	Woman	Urban	No Native	0	1	Yes	12	Normal	11.7
1449	3	165	32	22	5	Yes	No	1	Yes	0	0	0	0	1	Woman	Urban	No Native	0	1	No	15	Normal	11.5
1450	12	108	27	35	5	No	No	10	Yes	0	0	0	0	0	Man	Urban	No Native	0	1	Yes	18	Stunting	10.8
1451	11	97	33	16	2	No	Yes	2	Yes	0	0	0	0	0	Man	Urban	No Native	0	1	No	12	Normal	10.9
1452	6	97	25	21	11	Yes	No	1	Yes	0	0	0	0	0	Woman	Urban	No Native	0	1	Yes	14	Normal	12.7
1453	3	95	30	18	6	No	No	2	Yes	0	0	0	0	0	Man	Urban	No Native	0	1	No	12	Normal	11.4
1454	7	94	24	38	7	Yes	No	6	Yes	0	0	0	0	1	Woman	Urban	No Native	0	1	Yes	24	Normal	11.3
1455	7	138	27	36	4	Yes	No	6	Yes	0	0	0	1	1	Man	Urban	No Native	0	1	Yes	26	Normal	10.3
1456	19	138	30	24	8	No	No	4	Yes	0	0	0	1	1	Man	Urban	No Native	0	1	Yes	10	Stunting	10.7
1457	19	138	32	19	7	No	Yes	3	Yes	0	0	0	1	1	Man	Urban	No Native	0	1	No	11	Normal	10.8
1458	6	146	34	24	13	Yes	No	1	Yes	0	0	0	1	1	Man	Urban	No Native	0	1	Yes	24	Normal	11.8
1459	6	146	26	21	12	No	No	1	Yes	0	0	0	1	1	Man	Urban	No Native	0	1	Yes	15	Normal	11.1
1460	9	146	33	37	9	Yes	No	3	Yes	0	0	0	1	0	Woman	Urban	No Native	0	1	Yes	8	Normal	11.5
1461	5	146	29	26	13	No	Yes	2	Yes	0	0	0	1	1	Man	Urban	No Native	0	1	No	16	Normal	10.8
1462	4	149	29	24	11	Yes	Yes	2	No	0	1	0	0	0	Man	Urban	No Native	0	1	Yes	14	Normal	12.8
1463	7	149	27	20	12	No	No	1	Yes	0	0	0	0	1	Man	Urban	No Native	0	1	Yes	27	Normal	11.8
1464	6	146	26	20	7	Yes	No	2	Yes	0	0	0	1	0	Woman	Urban	No Native	0	1	Yes	12	Normal	11.6
1465	6	146	26	28	6	Yes	No	4	Yes	0	0	0	1	1	Woman	Urban	No Native	0	1	Yes	14	Stunting	9.1
1466	5	124	36	38	6	Yes	No	5	Yes	0	0	0	1	1	Man	Urban	No Native	0	1	No	12	Normal	11.9
1467	4	124	27	42	9	Yes	No	10	Yes	0	0	0	0	1	Woman	Urban	No Native	0	1	Yes	16	Stunting	12.4
1468	8	138	26	26	7	No	No	3	No	0	0	0	0	0	Woman	Urban	Native	0	1	Yes	15	Normal	10.6
1469	6	138	36	24	6	Yes	No	3	Yes	0	0	0	0	0	Man	Urban	No Native	0	1	Yes	12	Normal	10.4
1470	4	138	27	22	4	Yes	No	2	Yes	0	0	0	0	0	Woman	Urban	No Native	0	1	Yes	12	Normal	10.7
1471	6	164	27	23	11	Yes	No	3	Yes	0	0	0	0	1	Woman	Rural	Native	0	1	Yes	27	Stunting	11.8
1472	11	103	34	39	11	Yes	No	3	Yes	0	0	0	0	1	Woman	Rural	No Native	0	1	Yes	12	Normal	11.1
1473	5	103	32	28	9	No	Yes	3	Yes	0	0	0	0	0	Woman	Rural	No Native	0	1	No	24	Normal	9.7
1474	12	96	25	43	5	No	No	11	Yes	0	0	0	0	0	Man	Rural	No Native	0	1	Yes	25	Normal	10.1
1475	4	166	28	20	9	No	No	2	Yes	0	0	0	0	0	Man	Rural	No Native	0	1	No	28	Normal	11.4
1476	9	166	35	23	12	Yes	Yes	1	Yes	0	0	0	0	0	Man	Rural	No Native	0	1	No	28	Normal	12.5
1477	6	149	30	30	6	No	No	4	Yes	0	0	0	0	0	Woman	Rural	Native	0	1	Yes	9	Normal	9.8
1478	11	149	30	20	11	Yes	No	2	Yes	0	0	0	0	0	Man	Rural	Native	0	1	Yes	14	Stunting	11.3
1479	8	103	27	21	3	No	No	4	Yes	0	0	0	0	0	Man	Rural	No Native	0	1	Yes	9	Stunting	9.4
1480	8	98	29	24	4	Yes	No	3	Yes	0	0	0	0	1	Man	Rural	No Native	0	1	Yes	12	Stunting	11.3
1481	3	86	32	21	12	Yes	No	1	Yes	0	0	0	0	0	Woman	Rural	No Native	0	1	Yes	24	Stunting	10.9
1482	4	86	25	18	9	Yes	No	2	Yes	0	0	0	0	0	Man	Rural	No Native	0	1	Yes	15	Normal	10.6
1483	11	86	29	21	9	Yes	No	1	Yes	0	0	0	0	1	Woman	Rural	No Native	0	1	Yes	12	Stunting	10.9
1484	12	86	36	18	5	No	No	1	Yes	0	0	0	0	0	Woman	Rural	No Native	0	1	Yes	16	Stunting	8.6
1485	11	86	25	37	5	Yes	No	9	Yes	0	0	0	0	0	Man	Rural	No Native	0	1	Yes	7	Stunting	11.4
1486	5	86	31	22	6	Yes	No	3	Yes	0	0	0	0	0	Man	Rural	No Native	0	1	Yes	15	Stunting	11.4
1487	7	86	29	40	6	Yes	No	9	Yes	0	0	0	0	0	Man	Rural	No Native	0	1	Yes	12	Normal	11.3
1488	9	72	35	22	14	Yes	No	1	Yes	0	0	0	0	0	Woman	Rural	Native	0	1	Yes	35	Normal	12.7
1489	7	72	33	38	6	Yes	No	3	Yes	0	0	0	1	1	Woman	Rural	Native	0	1	Yes	12	Normal	12.9
1490	10	68	26	29	6	Yes	No	4	Yes	0	0	0	0	0	Man	Rural	No Native	0	1	Yes	26	Stunting	11.9
1491	5	68	24	38	11	Yes	No	3	Yes	0	0	0	1	1	Man	Rural	No Native	0	1	Yes	20	Normal	12.1
1492	7	110	29	33	5	Yes	No	5	Yes	0	0	0	0	0	Man	Rural	No Native	0	1	Yes	15	Normal	11.5
1493	13	110	24	22	11	Yes	No	3	Yes	0	0	0	0	0	Woman	Rural	No Native	0	1	Yes	11	Normal	11.2
1494	5	103	33	33	6	No	No	3	Yes	0	0	0	0	0	Man	Rural	Native	0	1	Yes	12	Stunting	10.4
1495	4	151	24	31	6	No	No	3	Yes	0	0	0	0	1	Man	Rural	No Native	0	1	Yes	17	Normal	12.1
1496	3	151	25	19	5	Yes	No	2	Yes	0	0	0	0	1	Man	Rural	No Native	0	1	Yes	14	Normal	12.8
1497	4	151	31	22	6	No	No	3	Yes	0	0	0	0	0	Woman	Rural	No Native	0	1	No	9	Normal	10.4
1498	8	207	24	26	8	No	No	3	Yes	0	0	0	1	1	Woman	Urban	No Native	0	1	No	8	Normal	12
1499	2	207	25	28	11	Yes	No	1	No	0	0	1	0	1	Woman	Urban	No Native	0	1	Yes	18	Normal	11.1
1500	5	207	29	30	11	No	Yes	2	Yes	0	0	0	0	1	Man	Urban	No Native	0	1	No	1	Normal	10.9
1501	4	210	33	28	11	Yes	Yes	2	No	0	0	1	0	1	Woman	Urban	No Native	0	1	No	18	Normal	12.5
1502	4	210	36	35	9	Yes	No	3	Yes	0	0	1	0	1	Woman	Urban	No Native	0	1	No	12	Normal	11.2
1503	5	210	29	34	10	No	No	4	No	0	0	1	0	0	Man	Urban	No Native	0	1	No	12	Normal	10.8
1504	5	205	28	33	15	No	No	3	Yes	0	0	1	0	0	Man	Urban	No Native	0	1	Yes	6	Normal	11
1505	3	205	35	29	16	Yes	Yes	1	Yes	0	0	1	0	0	Man	Urban	No Native	0	1	No	18	Normal	10.8
1506	4	205	31	24	14	Yes	No	1	Yes	0	0	0	1	1	Man	Urban	No Native	0	1	Yes	22	Normal	10.6
1507	4	205	34	32	14	Yes	No	2	Yes	0	0	1	0	1	Woman	Urban	No Native	0	1	Yes	18	Normal	11
1508	4	206	31	34	16	Yes	Yes	2	Yes	0	0	0	1	1	Man	Urban	Native	0	1	No	18	Normal	12.4
1509	3	210	26	33	14	Yes	Yes	1	No	0	0	0	1	1	Woman	Urban	No Native	0	1	No	17	Normal	10.7
1510	4	210	27	26	11	No	No	2	Yes	0	0	0	1	1	Man	Urban	No Native	0	1	Yes	19	Normal	11.6
1511	4	210	34	21	11	Yes	Yes	1	Yes	0	0	1	0	1	Woman	Urban	No Native	0	1	Yes	24	Normal	11.6
1512	4	204	27	35	11	No	Yes	2	No	0	0	0	1	0	Man	Urban	No Native	0	1	No	27	Normal	11.7
1513	3	204	27	31	16	Yes	Yes	2	Yes	0	0	1	0	0	Man	Urban	No Native	0	1	No	27	Normal	11.2
1514	5	204	24	42	14	No	No	3	Yes	0	1	0	0	1	Man	Urban	No Native	0	1	Yes	12	Normal	12
1515	4	203	27	41	16	Yes	Yes	2	Yes	0	1	0	0	1	Woman	Urban	No Native	0	1	No	22	Normal	11.5
1516	4	204	24	20	11	No	No	2	No	0	0	0	1	0	Man	Urban	No Native	0	1	Yes	11	Normal	10.1
1517	3	181	28	23	8	No	No	1	Yes	0	0	0	1	1	Man	Urban	No Native	0	1	Yes	0	Normal	11.1
1518	4	181	27	30	14	No	Yes	3	Yes	0	0	0	1	1	Man	Urban	No Native	0	1	No	9	Normal	10.5
1519	6	181	30	45	8	No	No	7	Yes	0	0	0	1	1	Man	Urban	No Native	0	1	Yes	30	Normal	10.6
1520	5	204	28	21	6	No	No	3	No	0	0	0	1	0	Man	Urban	No Native	0	1	Yes	12	Normal	11.2
1521	8	204	32	39	14	Yes	No	4	No	0	0	1	0	0	Woman	Urban	No Native	0	1	Yes	24	Normal	12.7
1522	6	204	32	36	14	Yes	No	4	Yes	0	1	0	0	1	Woman	Urban	No Native	0	1	Yes	32	Normal	11.7
1523	3	204	25	27	13	No	Yes	2	Yes	0	0	1	0	1	Woman	Urban	No Native	0	1	Yes	20	Normal	10.9
1524	4	200	24	26	13	Yes	No	2	No	0	0	0	1	0	Man	Urban	No Native	0	1	Yes	24	Normal	10.2
1525	4	213	29	35	14	No	Yes	2	Yes	0	1	0	0	1	Man	Urban	No Native	0	1	No	28	Normal	12.9
1526	4	205	25	42	3	No	Yes	4	Yes	0	0	1	0	1	Man	Urban	No Native	0	1	No	18	Normal	10.5
1527	5	206	33	21	7	Yes	No	2	Yes	0	0	0	1	1	Man	Urban	No Native	0	1	Yes	10	Normal	10.9
1528	3	206	34	34	14	Yes	No	1	Yes	0	0	1	0	0	Woman	Urban	No Native	0	1	No	1	Normal	12.2
1529	4	206	32	25	11	No	No	2	Yes	0	0	1	0	0	Man	Urban	No Native	0	1	No	19	Normal	11.3
1530	5	206	36	34	15	Yes	No	3	Yes	0	0	1	0	0	Woman	Urban	No Native	0	1	No	15	Normal	12
1531	4	206	24	28	11	Yes	No	2	Yes	0	1	0	0	0	Woman	Urban	No Native	0	1	Yes	15	Stunting	11
1532	5	206	30	33	11	No	Yes	2	Yes	0	0	0	1	1	Man	Urban	No Native	0	1	No	30	Normal	12
1533	7	198	26	18	9	No	No	1	Yes	0	0	0	1	1	Woman	Urban	No Native	0	1	No	10	Stunting	10
1534	5	198	33	34	11	No	Yes	4	No	0	0	1	0	0	Woman	Urban	No Native	0	1	No	12	Normal	10.5
1535	5	205	25	32	6	No	No	3	Yes	0	0	0	1	1	Man	Urban	No Native	0	1	Yes	18	Normal	10
1536	4	205	24	30	14	Yes	Yes	2	Yes	0	0	1	0	1	Woman	Urban	No Native	0	1	No	11	Normal	11.2
1537	6	216	33	36	9	No	No	3	Yes	0	0	0	0	1	Man	Urban	No Native	0	1	Yes	12	Normal	10.3
1538	5	216	27	33	14	Yes	No	3	Yes	0	0	0	0	0	Woman	Urban	No Native	0	1	Yes	24	Normal	10
1539	3	205	27	34	11	No	No	1	Yes	0	0	0	1	1	Man	Urban	No Native	0	1	Yes	15	Normal	11
1540	5	205	35	31	9	Yes	No	4	Yes	0	0	0	1	1	Woman	Urban	No Native	0	1	Yes	15	Normal	11.7
1541	5	189	26	18	11	Yes	No	1	Yes	0	0	0	1	1	Woman	Urban	No Native	0	1	Yes	15	Normal	9.8
1542	4	189	35	21	11	Yes	No	2	Yes	0	0	0	0	0	Man	Urban	No Native	0	1	No	19	Normal	11.1
1543	3	209	29	23	11	Yes	No	3	Yes	0	0	0	1	0	Man	Urban	No Native	0	1	No	12	Normal	10
1544	5	209	33	23	4	No	Yes	2	No	0	0	0	0	0	Woman	Urban	No Native	0	1	No	12	Stunting	10.5
1545	4	193	27	41	6	Yes	Yes	3	Yes	0	0	1	0	1	Woman	Urban	No Native	0	1	No	15	Normal	12.3
1546	3	193	34	27	14	Yes	No	2	Yes	0	0	0	1	1	Man	Urban	No Native	0	1	Yes	15	Normal	10.8
1547	4	193	30	23	7	No	No	2	Yes	0	0	0	1	1	Man	Urban	No Native	0	1	Yes	27	Normal	11
1548	2	359	29	34	11	Yes	Yes	3	Yes	0	0	1	0	1	Woman	Urban	No Native	0	1	No	15	Normal	10.9
1549	5	359	28	32	6	No	No	3	Yes	0	0	0	1	1	Man	Urban	Native	0	1	Yes	12	Normal	12
1550	3	357	28	24	11	No	Yes	1	Yes	0	0	0	1	1	Man	Urban	No Native	0	1	No	24	Normal	11.7
1551	2	357	26	30	13	Yes	No	1	Yes	0	0	0	0	1	Man	Urban	No Native	0	1	No	21	Normal	11.3
1552	3	357	26	33	11	No	No	1	Yes	0	0	0	1	0	Woman	Urban	Native	0	1	No	26	Normal	10.4
1553	4	200	34	29	14	No	No	2	No	0	0	1	0	1	Woman	Urban	No Native	0	1	Yes	14	Normal	11.7
1554	7	200	33	39	0	Yes	No	6	Yes	0	0	0	1	0	Woman	Urban	No Native	0	1	Yes	18	Stunting	10.2
1555	5	271	31	42	8	Yes	Yes	5	Yes	0	0	0	1	1	Woman	Urban	No Native	0	1	No	31	Normal	11.9
1556	3	434	28	37	11	No	No	2	Yes	0	0	0	1	1	Man	Urban	No Native	0	1	Yes	6	Normal	11.6
1557	3	520	27	39	16	Yes	Yes	1	Yes	0	0	1	0	1	Woman	Rural	No Native	0	1	No	20	Normal	11
1558	10	409	33	39	6	Yes	No	9	Yes	0	0	0	0	0	Man	Rural	Native	0	1	Yes	21	Stunting	10
1559	4	218	32	24	8	Yes	Yes	2	Yes	0	0	0	1	1	Woman	Rural	No Native	0	1	No	20	Normal	11.5
1560	7	194	28	20	11	Yes	No	2	Yes	0	0	0	1	0	Woman	Rural	No Native	0	1	No	24	Normal	12.2
1561	6	259	27	23	11	No	No	2	Yes	0	0	0	0	0	Man	Rural	No Native	0	1	Yes	16	Normal	10.1
1562	3	259	28	37	11	No	No	2	Yes	0	0	0	1	1	Man	Rural	No Native	0	1	Yes	15	Normal	10.8
1563	4	176	27	30	6	No	No	3	Yes	0	0	0	1	1	Woman	Rural	No Native	0	1	Yes	27	Normal	10.9
1564	5	176	25	32	8	No	No	3	Yes	0	1	0	0	1	Man	Rural	No Native	0	1	Yes	13	Normal	11.7
1565	8	249	24	39	5	Yes	No	8	Yes	0	0	0	0	0	Woman	Rural	No Native	0	1	Yes	11	Normal	10.9
1566	7	246	24	18	11	No	No	1	No	0	0	0	0	1	Woman	Rural	No Native	0	1	Yes	14	Normal	9.3
1567	3	212	28	24	11	Yes	No	1	Yes	0	0	0	1	1	Man	Rural	No Native	0	1	Yes	12	Normal	10.6
1568	4	212	25	29	6	No	No	3	Yes	0	0	0	0	1	Woman	Rural	No Native	0	1	Yes	16	Normal	11.2
1569	4	212	33	29	8	Yes	No	3	Yes	0	0	0	0	1	Woman	Rural	No Native	0	1	Yes	18	Normal	12
1570	4	279	34	28	11	Yes	No	3	Yes	0	0	0	1	0	Woman	Rural	No Native	0	1	Yes	6	Normal	11.7
1571	6	233	31	28	14	No	Yes	1	No	1	0	0	0	1	Man	Rural	No Native	0	1	No	18	Normal	11.2
1572	5	233	30	29	11	No	No	4	Yes	0	0	0	1	1	Man	Rural	No Native	0	1	No	30	Normal	10.3
1573	5	233	28	39	9	Yes	No	5	Yes	0	0	0	1	1	Woman	Rural	No Native	0	1	No	3	Stunting	10.8
1574	7	1400	33	37	16	Yes	No	1	No	1	0	0	0	1	Woman	Urban	No Native	0	0	No	32	Normal	12.3
1575	4	1400	33	31	16	Yes	Yes	2	Yes	1	0	0	0	1	Woman	Urban	No Native	0	0	No	33	Normal	11.9
1576	4	1409	25	32	14	Yes	No	2	Yes	1	0	0	0	1	Woman	Urban	No Native	0	0	Yes	15	Normal	14
1577	4	1438	32	42	16	Yes	No	2	Yes	1	0	0	0	1	Man	Urban	No Native	0	0	Yes	26	Normal	10.9
1578	4	1435	33	31	16	Yes	Yes	2	Yes	1	0	0	0	1	Man	Urban	No Native	0	0	No	16	Normal	11.2
1579	4	1435	31	43	16	Yes	Yes	2	Yes	1	0	0	0	1	Man	Urban	No Native	0	0	Yes	24	Normal	12.3
1580	3	1430	24	30	15	Yes	Yes	1	Yes	0	0	1	0	1	Man	Urban	No Native	0	0	Yes	18	Normal	13.2
1581	4	1473	35	25	11	Yes	No	2	No	0	0	0	1	1	Man	Urban	No Native	0	0	Yes	12	Normal	12.7
1582	4	1459	26	41	14	No	Yes	4	Yes	0	0	1	0	1	Man	Urban	No Native	0	0	No	12	Normal	11.8
1583	4	1458	25	29	16	No	Yes	2	Yes	0	1	0	0	1	Man	Urban	No Native	0	0	No	21	Normal	12.4
1584	5	1458	36	25	14	Yes	No	2	Yes	0	1	0	0	0	Man	Urban	No Native	0	0	Yes	24	Normal	10.8
1585	4	1458	30	32	11	Yes	Yes	2	No	1	0	0	0	1	Woman	Urban	No Native	0	0	No	7	Normal	11.9
1586	4	1382	27	24	8	No	Yes	2	Yes	0	0	1	0	1	Man	Urban	No Native	0	0	No	21	Normal	14
1587	5	1382	31	31	9	No	Yes	3	No	0	0	0	1	1	Man	Urban	No Native	0	0	No	26	Normal	11.3
1588	5	1382	28	31	11	Yes	Yes	2	No	0	0	1	0	1	Woman	Urban	No Native	0	0	No	25	Normal	12.3
1589	8	1398	36	26	11	No	Yes	2	Yes	0	0	0	1	1	Man	Urban	Native	0	0	No	18	Normal	12
1590	5	1323	28	28	16	Yes	Yes	3	Yes	0	1	0	0	0	Man	Urban	No Native	0	0	No	19	Normal	11
1591	4	1349	35	27	11	No	Yes	2	Yes	0	0	0	1	1	Man	Urban	No Native	0	0	No	35	Normal	12.1
1592	4	1349	29	32	16	No	Yes	2	Yes	0	1	0	0	1	Man	Urban	No Native	0	0	No	19	Normal	11.1
1593	3	1381	36	24	14	Yes	No	1	Yes	0	0	1	0	1	Woman	Urban	No Native	0	0	No	20	Normal	11.3
1594	3	1373	28	31	16	Yes	Yes	1	Yes	0	0	1	0	1	Woman	Urban	No Native	0	0	No	16	Normal	12
1595	7	1604	36	28	9	Yes	No	3	Yes	0	1	0	0	1	Woman	Urban	No Native	0	0	Yes	36	Normal	10.9
1596	3	1476	31	19	11	Yes	Yes	1	Yes	0	0	0	1	0	Woman	Urban	No Native	0	0	No	18	Normal	10.9
1597	3	1476	29	27	14	Yes	Yes	1	Yes	0	0	0	1	1	Man	Urban	No Native	0	0	No	24	Normal	13
1598	4	1578	29	22	11	Yes	No	2	Yes	0	0	1	0	1	Man	Urban	No Native	0	0	Yes	14	Normal	13.3
1599	3	1472	30	32	14	No	No	1	Yes	0	0	0	1	0	Woman	Urban	No Native	0	0	No	28	Normal	12.4
1600	5	1443	32	29	11	Yes	Yes	4	Yes	0	0	0	1	0	Woman	Urban	No Native	0	0	No	17	Normal	12.2
1601	4	1440	34	24	11	No	No	2	Yes	0	0	0	1	0	Man	Urban	No Native	0	0	Yes	18	Normal	13
1602	4	2225	25	28	14	No	No	2	Yes	0	0	0	1	1	Man	Urban	No Native	1	0	Yes	15	Normal	13.1
1603	4	3467	34	31	13	Yes	No	1	Yes	0	0	1	0	1	Woman	Urban	Native	1	0	No	24	Normal	12.6
1604	5	41	26	24	13	Yes	No	2	No	0	1	0	0	1	Woman	Urban	No Native	0	0	No	8	Normal	11.1
1605	4	41	26	28	13	No	No	1	No	0	1	0	0	1	Woman	Urban	No Native	0	0	No	9	Normal	12.7
1606	4	73	25	39	14	No	No	1	Yes	0	1	0	0	1	Man	Urban	No Native	0	0	No	3	Normal	10.8
1607	3	57	36	41	7	Yes	Yes	1	Yes	0	1	0	0	1	Woman	Urban	No Native	0	0	No	30	Normal	11
1608	5	30	26	19	11	No	No	1	No	0	1	0	0	1	Man	Urban	No Native	0	0	Yes	1	Normal	11.4
1609	5	30	27	35	14	No	Yes	3	Yes	1	0	0	0	1	Woman	Urban	No Native	0	0	No	18	Normal	10.9
1610	5	26	36	44	14	Yes	Yes	3	No	1	0	0	0	1	Man	Urban	No Native	0	0	No	30	Normal	9.9
1611	6	26	34	36	11	Yes	Yes	2	Yes	1	0	0	0	0	Man	Urban	No Native	0	0	No	6	Normal	11.1
1612	5	187	25	18	12	Yes	Yes	1	Yes	0	1	0	0	1	Woman	Urban	No Native	0	0	No	25	Normal	11.4
1613	7	184	32	37	11	No	No	5	Yes	0	1	0	0	1	Man	Urban	No Native	0	0	Yes	32	Normal	11.2
1614	5	180	29	28	9	No	Yes	3	Yes	0	1	0	0	1	Woman	Urban	No Native	0	0	No	15	Normal	11.5
1615	7	180	36	29	14	No	No	3	Yes	0	1	0	0	0	Man	Urban	No Native	0	0	No	24	Normal	11.9
1616	7	180	32	31	10	Yes	No	2	Yes	0	1	0	0	1	Man	Urban	No Native	0	0	Yes	18	Normal	13
1617	4	191	27	26	14	No	No	1	Yes	0	1	0	0	1	Woman	Urban	No Native	0	0	No	15	Normal	12.9
1618	3	193	25	38	11	No	Yes	1	Yes	0	0	1	0	1	Woman	Urban	No Native	0	0	No	24	Normal	11.4
1619	4	191	25	28	14	No	Yes	2	Yes	0	0	1	0	1	Man	Urban	No Native	0	0	No	25	Normal	9.5
1620	4	59	32	34	13	No	Yes	2	No	0	1	0	0	1	Woman	Urban	No Native	0	0	Yes	32	Normal	11.6
1621	3	59	31	32	14	Yes	Yes	1	Yes	0	0	1	0	1	Man	Urban	No Native	0	0	No	9	Normal	11.3
1622	7	59	26	35	14	No	No	2	Yes	0	1	0	0	0	Woman	Urban	No Native	0	0	No	26	Normal	10.7
1623	7	69	25	30	14	No	No	1	No	1	0	0	0	1	Man	Urban	No Native	0	0	No	25	Normal	11.1
1624	3	69	25	20	11	No	No	1	Yes	0	0	1	0	0	Man	Urban	No Native	0	0	No	25	Normal	9.7
1625	3	25	29	24	13	Yes	No	2	Yes	0	1	0	0	0	Woman	Urban	No Native	0	0	No	0	Normal	11.1
1626	4	25	35	37	5	No	No	3	Yes	0	0	1	0	1	Man	Urban	No Native	0	0	No	35	Stunting	10.7
1627	4	62	26	26	11	Yes	No	2	No	0	1	0	0	1	Woman	Urban	No Native	0	0	No	7	Normal	10.9
1628	3	62	24	24	14	No	No	1	No	0	1	0	0	1	Man	Urban	No Native	0	0	No	24	Normal	11.8
1629	4	62	33	30	14	No	No	2	Yes	1	0	0	0	1	Man	Urban	No Native	0	0	Yes	24	Normal	12.5
1630	4	164	33	33	11	Yes	No	3	Yes	0	0	0	1	1	Woman	Urban	Native	0	0	No	18	Normal	11.1
1631	5	164	33	28	8	No	No	2	Yes	0	0	1	0	1	Man	Urban	No Native	0	0	Yes	24	Normal	11
1632	4	2173	30	40	11	Yes	Yes	3	No	0	0	0	1	1	Man	Rural	No Native	1	0	No	3	Normal	13.5
1633	4	2173	29	43	16	Yes	Yes	3	Yes	1	0	0	0	1	Woman	Rural	No Native	1	0	No	29	Normal	13.2
1634	4	2173	36	28	14	Yes	No	2	Yes	0	0	1	0	1	Man	Rural	No Native	1	0	Yes	12	Normal	12.2
1635	5	2144	36	37	14	Yes	No	3	Yes	0	0	0	1	1	Woman	Rural	No Native	1	0	No	1	Normal	12.5
1636	4	2144	35	32	14	Yes	No	2	Yes	0	0	0	1	1	Woman	Rural	No Native	1	0	Yes	24	Normal	12
1637	4	3812	26	40	14	Yes	Yes	2	Yes	0	0	0	0	1	Man	Rural	No Native	1	0	No	24	Normal	14
1638	5	3637	32	20	9	No	No	1	Yes	0	0	0	0	1	Man	Rural	Native	1	0	Yes	15	Stunting	15
1639	3	3624	29	33	11	Yes	No	2	Yes	0	0	0	0	0	Man	Rural	No Native	1	0	Yes	29	Normal	13.9
1640	6	3751	30	38	6	Yes	No	5	Yes	0	0	0	0	1	Man	Rural	Native	1	0	Yes	30	Normal	14.6
1641	3	2668	35	26	11	No	Yes	1	Yes	0	0	0	1	1	Woman	Rural	No Native	1	0	No	24	Normal	14.5
1642	3	3779	26	23	14	Yes	No	1	Yes	0	0	0	1	1	Woman	Rural	No Native	1	0	No	18	Normal	14.3
1643	4	4374	30	33	16	Yes	No	1	No	0	1	0	0	1	Man	Urban	No Native	1	0	Yes	30	Normal	15.5
1644	5	4343	33	42	16	Yes	Yes	3	Yes	1	0	0	0	1	Woman	Urban	No Native	1	0	No	33	Normal	14.5
1645	7	4401	31	39	16	Yes	No	4	Yes	1	0	0	0	1	Woman	Urban	No Native	1	0	No	12	Normal	15.3
1646	7	3436	24	25	14	No	No	1	Yes	0	0	0	1	1	Man	Urban	No Native	1	0	No	18	Normal	14.6
1647	3	3653	28	36	11	No	Yes	2	Yes	0	0	1	0	0	Woman	Urban	No Native	1	0	No	28	Normal	14.4
1648	5	3653	24	31	6	Yes	No	3	Yes	0	0	0	1	0	Woman	Urban	No Native	1	0	Yes	15	Normal	14.3
1649	3	4337	26	25	14	Yes	No	1	Yes	0	0	0	1	1	Woman	Urban	No Native	1	0	Yes	23	Stunting	14.4
1650	5	4359	35	32	16	Yes	No	1	Yes	0	0	1	0	0	Woman	Urban	No Native	1	0	Yes	17	Normal	15.8
1651	6	4406	28	37	2	Yes	No	6	Yes	0	0	0	1	1	Man	Urban	No Native	1	0	No	28	Normal	15.1
1652	4	4397	36	36	6	Yes	No	2	No	0	0	0	1	1	Woman	Urban	No Native	1	0	No	30	Normal	16.8
1653	4	4397	26	29	9	No	No	2	Yes	0	0	1	0	1	Man	Urban	No Native	1	0	Yes	26	Stunting	15
1654	5	4331	29	30	10	No	Yes	3	No	0	0	0	1	1	Woman	Urban	No Native	1	0	No	13	Normal	13.4
1655	5	4334	24	34	16	No	No	3	Yes	0	0	0	1	0	Man	Urban	No Native	1	0	Yes	24	Normal	15.5
1656	4	4334	24	23	11	No	No	1	No	0	0	1	0	1	Man	Urban	No Native	1	0	No	24	Normal	14.6
1657	3	4329	26	27	14	Yes	No	1	No	0	0	1	0	1	Woman	Urban	No Native	1	0	No	19	Normal	15.2
1658	3	4329	30	29	16	Yes	Yes	1	No	0	0	1	0	1	Woman	Urban	No Native	1	0	No	24	Normal	13.5
1659	3	4329	35	23	11	Yes	Yes	1	No	0	0	0	1	1	Woman	Urban	No Native	1	0	Yes	24	Normal	16
1660	7	4398	34	36	11	No	Yes	5	Yes	0	1	0	0	1	Man	Urban	No Native	1	0	No	24	Stunting	14.5
1661	5	3191	33	25	11	Yes	No	3	Yes	0	0	0	1	1	Man	Urban	No Native	1	0	Yes	33	Normal	11.3
1662	6	3174	32	43	0	Yes	No	8	Yes	0	0	0	0	1	Man	Urban	No Native	1	0	No	12	Normal	12.4
1663	7	3791	31	36	14	Yes	Yes	6	Yes	0	0	0	0	0	Man	Urban	No Native	1	0	No	6	Normal	14.7
1664	2	3791	28	26	11	Yes	No	1	Yes	0	0	0	1	1	Man	Urban	No Native	1	0	Yes	28	Normal	14.6
1665	7	3745	32	41	9	Yes	No	6	Yes	0	0	0	1	1	Man	Urban	No Native	1	0	Yes	23	Normal	14.7
1666	6	3551	24	29	11	Yes	No	4	Yes	0	0	0	0	0	Man	Urban	No Native	1	0	Yes	15	Normal	13.4
1667	4	4237	26	32	11	Yes	Yes	3	Yes	0	0	0	1	0	Man	Urban	No Native	1	0	No	0	Stunting	13.7
1668	6	4237	29	23	15	Yes	No	1	No	0	0	1	0	1	Woman	Urban	No Native	1	0	Yes	22	Normal	13.2
1669	6	4195	36	41	11	Yes	Yes	4	Yes	0	0	0	1	1	Woman	Urban	No Native	1	0	No	12	Normal	16.7
1670	5	2915	30	39	14	Yes	No	3	Yes	0	1	0	0	1	Man	Urban	No Native	1	0	No	24	Normal	12.8
1671	3	2915	32	25	14	Yes	Yes	1	Yes	1	0	0	0	0	Man	Urban	No Native	1	0	No	12	Normal	13.3
1672	5	2944	33	35	11	Yes	No	3	Yes	1	0	0	0	1	Woman	Urban	No Native	1	0	Yes	18	Normal	13.4
1673	4	2919	33	26	11	Yes	No	2	Yes	0	0	0	1	0	Woman	Urban	No Native	1	0	Yes	24	Normal	14.3
1674	5	1822	36	35	11	No	No	4	Yes	0	0	0	1	1	Man	Urban	No Native	0	1	Yes	18	Normal	12.8
1675	7	1482	26	27	13	Yes	No	1	Yes	0	1	0	0	1	Woman	Urban	No Native	0	1	Yes	24	Normal	13.1
1676	5	1482	35	31	14	Yes	No	3	Yes	0	0	0	1	1	Woman	Urban	No Native	0	1	Yes	0	Normal	13.1
1677	5	1482	31	32	16	Yes	No	3	Yes	0	0	0	1	1	Woman	Urban	No Native	0	1	Yes	24	Normal	11.7
1678	4	1481	27	41	0	No	No	3	Yes	0	0	1	0	1	Woman	Urban	No Native	0	1	Yes	20	Normal	12.8
1679	3	1525	34	34	11	Yes	No	2	No	0	0	0	1	1	Man	Urban	No Native	0	1	Yes	3	Normal	12.9
1680	3	1525	30	36	11	Yes	Yes	2	Yes	0	0	0	1	1	Man	Urban	No Native	0	1	Yes	28	Normal	10.9
1681	4	1525	26	21	8	Yes	No	3	Yes	0	0	0	0	1	Woman	Urban	No Native	0	1	No	20	Normal	13.3
1682	3	1509	36	30	11	Yes	Yes	1	Yes	0	0	1	0	1	Woman	Urban	No Native	0	1	No	18	Normal	12.1
1683	5	1509	25	32	6	No	No	3	Yes	0	0	0	1	1	Woman	Urban	No Native	0	1	Yes	18	Normal	12.1
1684	14	3310	33	21	11	Yes	No	2	Yes	0	0	0	0	0	Man	Rural	No Native	1	0	Yes	20	Normal	14.1
1685	8	3310	30	45	3	No	No	7	Yes	0	0	0	1	0	Woman	Rural	No Native	1	0	No	29	Normal	14.2
1686	10	3310	28	23	9	No	Yes	1	Yes	0	0	0	1	1	Woman	Rural	No Native	1	0	No	24	Normal	13.2
1687	4	3310	35	37	11	Yes	No	4	Yes	0	0	0	0	1	Man	Rural	No Native	1	0	Yes	35	Normal	13
1688	4	3605	26	41	11	Yes	No	3	Yes	0	0	0	0	1	Woman	Rural	No Native	1	0	Yes	26	Stunting	11.3
1689	4	3924	25	30	16	Yes	No	2	Yes	0	0	0	1	1	Woman	Rural	No Native	1	0	Yes	18	Stunting	13.1
1690	3	3924	36	29	14	Yes	No	2	Yes	0	0	0	0	1	Man	Rural	No Native	1	0	No	18	Normal	13.3
1691	5	4387	31	28	9	No	No	2	Yes	0	0	0	1	0	Man	Rural	No Native	1	0	Yes	14	Stunting	15.2
1692	8	761	30	18	11	Yes	No	1	Yes	0	0	0	1	1	Woman	Rural	No Native	0	1	Yes	18	Normal	11.8
1693	5	761	33	42	5	Yes	No	5	Yes	0	0	0	1	1	Woman	Rural	No Native	0	1	Yes	24	Normal	11.8
1694	7	282	31	39	6	Yes	No	9	Yes	0	0	0	0	1	Woman	Rural	No Native	0	1	Yes	31	Normal	10.6
1695	7	335	31	40	8	No	No	7	Yes	0	0	0	0	1	Woman	Rural	No Native	0	1	Yes	12	Stunting	10
1696	3	405	31	19	8	Yes	No	1	Yes	0	0	0	0	1	Woman	Rural	No Native	0	1	No	18	Normal	11.2
1697	3	1737	28	22	13	Yes	No	1	Yes	0	0	0	1	1	Woman	Rural	No Native	0	1	No	18	Normal	10.4
1698	4	1737	24	28	6	No	No	3	No	0	0	0	0	1	Man	Rural	No Native	0	1	Yes	24	Stunting	11.7
1699	6	1737	25	28	6	No	No	4	Yes	0	0	0	1	1	Woman	Rural	No Native	0	1	No	18	Normal	11.7
1700	4	1737	35	27	0	No	No	2	Yes	0	0	0	0	1	Woman	Rural	No Native	0	1	Yes	20	Normal	10.9
1701	4	261	35	21	6	No	No	2	Yes	0	0	0	0	1	Woman	Rural	No Native	0	1	Yes	23	Stunting	11.4
1702	6	261	33	19	6	Yes	No	1	Yes	0	0	0	0	1	Woman	Rural	No Native	0	1	Yes	14	Normal	11.9
1703	3	755	27	38	1	No	No	3	Yes	0	0	0	1	1	Woman	Rural	No Native	0	1	Yes	14	Normal	11.7
1704	7	755	24	18	11	No	No	1	Yes	0	0	0	0	1	Woman	Rural	No Native	0	1	Yes	19	Normal	11.6
1705	3	1494	30	23	14	Yes	Yes	1	No	0	0	0	1	1	Man	Urban	No Native	0	1	Yes	20	Normal	13.8
1706	4	1494	28	34	11	No	No	2	Yes	0	1	0	0	1	Woman	Urban	No Native	0	1	Yes	28	Normal	12.9
1707	7	40	24	35	11	No	No	4	Yes	0	0	1	0	1	Woman	Urban	No Native	0	0	Yes	21	Normal	11.8
1708	4	40	27	36	14	No	Yes	2	No	1	0	0	0	1	Woman	Urban	No Native	0	0	No	24	Normal	11.2
1709	2	40	34	30	2	Yes	No	1	Yes	0	0	1	0	1	Man	Urban	No Native	0	0	No	7	Normal	11.4
1710	6	38	36	27	11	No	No	2	No	0	0	1	0	0	Man	Urban	No Native	0	0	Yes	36	Normal	10.3
1711	6	38	36	27	11	Yes	No	2	No	0	0	1	0	1	Woman	Urban	No Native	0	0	No	14	Normal	11.6
1712	5	39	25	38	13	No	Yes	3	Yes	1	0	0	0	0	Man	Urban	No Native	0	0	No	12	Normal	11.5
1713	7	32	34	29	14	Yes	No	2	Yes	0	1	0	0	0	Woman	Urban	No Native	0	0	No	27	Normal	11.8
1714	5	36	32	22	13	No	No	1	Yes	0	0	1	0	1	Woman	Urban	No Native	0	0	No	22	Normal	10.2
1715	4	35	25	36	16	No	No	1	No	1	0	0	0	0	Man	Urban	No Native	0	0	No	25	Normal	10.8
1716	3	35	29	27	14	Yes	Yes	1	Yes	1	0	0	0	1	Woman	Urban	No Native	0	0	No	20	Normal	12.2
1717	5	35	36	35	14	Yes	No	2	Yes	0	1	0	0	1	Woman	Urban	No Native	0	0	No	12	Normal	11.8
1718	3	35	36	42	16	Yes	Yes	1	Yes	1	0	0	0	1	Man	Urban	No Native	0	0	No	7	Normal	11.1
1719	4	35	26	33	14	Yes	No	2	Yes	1	0	0	0	1	Woman	Urban	No Native	0	0	No	18	Normal	12.1
1720	4	42	30	35	11	Yes	Yes	2	Yes	0	1	0	0	1	Woman	Urban	No Native	0	0	No	24	Normal	11.6
1721	5	42	27	21	14	No	Yes	1	Yes	0	0	1	0	0	Man	Urban	No Native	0	0	No	27	Normal	11
1722	5	42	31	43	18	Yes	Yes	3	Yes	1	0	0	0	1	Woman	Urban	No Native	0	0	No	28	Normal	10.8
1723	6	34	31	32	7	Yes	Yes	2	Yes	0	0	1	0	1	Woman	Urban	No Native	0	0	No	18	Normal	12.5
1724	6	41	35	31	14	Yes	Yes	2	Yes	0	0	1	0	1	Man	Urban	No Native	0	0	No	24	Normal	10.9
1725	8	35	32	34	14	Yes	Yes	4	Yes	0	1	0	0	0	Woman	Urban	No Native	0	0	No	12	Normal	11.8
1726	6	125	30	34	18	Yes	Yes	2	Yes	1	0	0	0	0	Man	Urban	No Native	0	0	No	24	Normal	12.6
1727	14	125	26	34	10	No	Yes	3	No	0	0	0	1	0	Woman	Urban	No Native	0	0	No	26	Normal	10.8
1728	9	19	29	22	11	Yes	No	2	Yes	0	1	0	0	0	Man	Urban	No Native	0	0	No	29	Normal	10.2
1729	8	9	29	30	14	Yes	Yes	1	Yes	1	0	0	0	1	Man	Urban	No Native	0	0	No	29	Normal	11.1
1730	8	9	31	23	12	No	Yes	3	No	1	0	0	0	0	Man	Urban	No Native	0	0	No	20	Normal	11.4
1731	6	9	28	35	11	No	No	4	Yes	0	1	0	0	1	Man	Urban	No Native	0	0	Yes	12	Normal	13.7
1732	7	72	25	45	11	No	No	7	Yes	0	1	0	0	1	Man	Urban	No Native	0	0	Yes	25	Normal	9.2
1733	9	73	32	32	6	No	No	5	Yes	0	0	0	1	0	Man	Urban	No Native	0	0	Yes	18	Stunting	9.5
1734	5	73	35	28	11	Yes	No	3	Yes	0	0	0	1	1	Man	Urban	No Native	0	0	No	12	Normal	11.2
1735	7	73	30	33	6	Yes	Yes	3	Yes	0	0	0	1	0	Woman	Urban	No Native	0	0	No	14	Normal	11.8
1736	6	75	36	45	6	Yes	No	6	Yes	0	0	1	0	1	Woman	Urban	No Native	0	0	No	7	Normal	11.8
1737	3	75	25	20	11	No	Yes	1	No	0	0	1	0	1	Man	Urban	No Native	0	0	No	25	Normal	9.3
1738	6	64	25	31	9	Yes	No	3	Yes	0	0	1	0	0	Man	Urban	No Native	0	0	No	22	Normal	12.8
1739	5	76	26	34	5	Yes	No	3	Yes	0	0	0	1	1	Woman	Urban	No Native	0	0	Yes	19	Normal	12.3
1740	5	22	24	32	10	No	Yes	3	Yes	0	0	0	1	1	Man	Urban	No Native	0	0	No	24	Normal	11.4
1741	5	22	29	26	6	No	Yes	3	Yes	0	0	0	0	1	Man	Urban	No Native	0	0	No	12	Normal	13.2
1742	7	63	35	27	15	Yes	Yes	1	No	1	0	0	0	0	Woman	Urban	No Native	0	0	No	26	Normal	12.9
1743	4	63	35	32	15	Yes	No	3	Yes	0	0	1	0	1	Woman	Urban	No Native	0	0	No	35	Normal	10.1
1744	5	83	29	22	13	Yes	No	1	Yes	0	0	1	0	0	Woman	Urban	No Native	0	0	Yes	15	Normal	11.2
1745	9	64	28	41	8	No	No	5	Yes	0	1	0	0	0	Man	Urban	No Native	0	0	Yes	28	Normal	11.7
1746	6	64	24	35	7	Yes	Yes	4	Yes	0	0	0	1	1	Man	Urban	No Native	0	0	No	12	Normal	8.8
1747	5	65	36	36	6	Yes	No	3	Yes	0	0	1	0	1	Man	Urban	Native	0	0	Yes	21	Normal	11.7
1748	7	65	30	34	11	No	No	4	Yes	0	0	1	0	0	Man	Urban	No Native	0	0	No	30	Normal	14.1
1749	4	60	26	42	5	No	No	4	No	0	0	0	0	0	Man	Urban	No Native	0	0	Yes	0	Stunting	11.4
1750	5	67	25	26	11	No	No	2	Yes	0	0	0	1	1	Man	Urban	No Native	0	0	Yes	12	Normal	10.6
1751	3	67	34	25	14	Yes	No	1	Yes	0	0	0	1	0	Woman	Urban	No Native	0	0	Yes	24	Stunting	11.8
1752	4	55	28	25	14	No	Yes	2	Yes	0	0	0	0	0	Woman	Urban	No Native	0	0	No	14	Normal	11.1
1753	3	25	35	24	10	Yes	No	2	Yes	0	0	0	0	0	Man	Urban	No Native	0	0	Yes	12	Normal	11.2
1754	3	25	24	34	13	No	Yes	2	No	0	0	0	0	0	Man	Urban	No Native	0	0	No	18	Normal	11
1755	6	19	33	39	14	Yes	Yes	4	Yes	0	0	1	0	1	Man	Urban	No Native	0	0	No	24	Normal	11.4
1756	5	19	28	30	9	Yes	No	3	Yes	0	0	0	0	1	Woman	Urban	No Native	0	0	Yes	20	Stunting	11.6
1757	4	19	27	33	14	Yes	No	2	Yes	0	0	1	0	1	Woman	Urban	No Native	0	0	Yes	12	Normal	11.3
1758	7	23	24	32	11	Yes	No	5	Yes	0	0	0	0	1	Woman	Urban	No Native	0	0	Yes	24	Stunting	11.6
1759	3	23	25	24	6	No	Yes	1	Yes	0	0	0	1	1	Man	Urban	No Native	0	0	No	18	Stunting	10.4
1760	3	24	34	23	7	Yes	No	1	Yes	0	0	0	0	1	Man	Urban	No Native	0	0	Yes	30	Stunting	11.7
1761	8	26	28	36	11	Yes	No	5	Yes	0	0	1	0	1	Woman	Urban	No Native	0	0	Yes	8	Normal	11.6
1762	4	21	29	31	11	Yes	No	2	Yes	0	0	0	1	1	Woman	Urban	No Native	0	0	Yes	29	Normal	11.8
1763	4	21	34	32	11	Yes	No	3	Yes	0	0	0	0	0	Man	Urban	No Native	0	0	Yes	34	Stunting	11.1
1764	6	21	36	25	10	Yes	No	4	Yes	0	0	0	0	0	Woman	Urban	No Native	0	0	Yes	14	Normal	11.7
1765	7	23	26	34	6	No	No	6	Yes	0	0	0	0	0	Man	Urban	No Native	0	0	No	1	Stunting	10.3
1766	5	23	34	25	6	Yes	No	3	Yes	0	0	0	0	0	Woman	Urban	No Native	0	0	No	24	Normal	11.1
1767	5	23	26	44	10	No	No	4	Yes	0	0	0	1	1	Man	Urban	No Native	0	0	No	9	Stunting	12.1
1768	5	89	24	31	11	No	Yes	2	Yes	0	0	1	0	1	Man	Urban	No Native	0	0	No	12	Normal	11.2
1769	5	89	27	25	13	Yes	No	1	Yes	0	0	0	1	1	Man	Urban	No Native	0	0	Yes	27	Stunting	11
1770	5	89	24	33	11	No	No	3	Yes	0	0	0	1	1	Man	Urban	No Native	0	0	No	12	Normal	10.8
1771	4	86	31	26	14	Yes	No	2	Yes	0	0	0	1	0	Man	Urban	No Native	0	0	No	12	Normal	12
1772	6	98	26	36	9	Yes	No	5	Yes	0	0	0	1	1	Woman	Urban	No Native	0	0	No	10	Normal	11.5
1773	9	98	27	25	11	Yes	Yes	1	Yes	0	0	0	0	1	Man	Urban	No Native	0	0	No	24	Normal	11.7
1774	9	132	33	33	14	No	Yes	2	Yes	0	0	0	1	1	Man	Urban	No Native	0	0	No	33	Normal	10
1775	5	109	25	30	6	No	No	3	Yes	0	0	0	1	1	Man	Urban	No Native	0	0	No	12	Normal	11.9
1776	3	109	32	20	8	Yes	No	1	Yes	0	0	0	0	0	Woman	Urban	No Native	0	0	Yes	32	Normal	12.2
1777	4	109	33	30	6	Yes	No	3	Yes	0	0	0	1	0	Woman	Urban	No Native	0	0	No	12	Normal	12.2
1778	3	17	29	22	11	No	No	1	No	0	0	0	1	1	Man	Urban	No Native	0	0	No	29	Normal	10.8
1779	4	17	31	19	11	Yes	Yes	2	Yes	0	0	1	0	0	Man	Urban	No Native	0	0	No	12	Normal	12.1
1780	7	18	29	35	9	Yes	No	4	Yes	0	0	1	0	0	Man	Urban	No Native	0	0	Yes	24	Stunting	11.2
1781	3	4	31	22	11	Yes	No	1	Yes	0	0	1	0	1	Woman	Rural	No Native	0	0	Yes	11	Normal	11
1782	9	108	33	23	5	Yes	No	1	Yes	0	0	0	1	0	Man	Rural	No Native	0	0	Yes	7	Stunting	10.6
1783	6	2069	27	26	12	No	Yes	1	Yes	0	0	0	0	1	Man	Rural	No Native	1	0	No	26	Normal	12.4
1784	8	1708	27	26	11	No	No	2	Yes	0	0	0	1	1	Man	Rural	No Native	0	0	No	12	Normal	12.8
1785	6	1708	36	37	6	Yes	No	4	Yes	0	0	0	0	0	Woman	Rural	No Native	0	0	No	18	Normal	13.5
1786	7	1415	30	36	3	Yes	No	5	Yes	0	0	0	0	0	Man	Rural	No Native	1	0	Yes	17	Normal	10.9
1787	5	1415	29	32	4	No	No	3	Yes	0	0	0	0	0	Man	Rural	No Native	1	0	No	6	Stunting	12.3
1788	5	1415	25	40	6	Yes	No	3	Yes	0	0	0	1	0	Woman	Rural	No Native	1	0	Yes	25	Normal	13.1
1789	6	1423	25	31	5	Yes	No	4	Yes	0	0	0	0	1	Man	Rural	No Native	1	0	Yes	25	Stunting	11.6
1790	4	101	24	29	13	No	No	2	Yes	0	0	0	1	1	Man	Rural	No Native	0	0	No	12	Normal	11.6
1791	5	101	24	41	4	No	No	3	Yes	0	0	0	1	1	Man	Rural	No Native	0	0	No	18	Normal	10.8
1792	4	101	34	35	9	Yes	No	2	Yes	0	0	0	1	1	Woman	Rural	No Native	0	0	No	18	Normal	10.8
1793	3	3855	29	27	16	No	No	1	No	1	0	0	0	1	Woman	Urban	No Native	1	0	Yes	27	Normal	13.6
1794	5	3855	33	40	13	Yes	No	2	Yes	0	0	0	1	1	Man	Urban	No Native	1	0	Yes	16	Normal	14.6
1795	3	3855	28	28	16	No	No	1	Yes	1	0	0	0	1	Man	Urban	No Native	1	0	Yes	28	Normal	14.8
1796	3	3823	24	25	11	Yes	No	1	Yes	0	0	0	1	0	Man	Urban	No Native	1	0	Yes	20	Normal	13
1797	3	3851	25	20	12	No	No	1	Yes	0	1	0	0	1	Woman	Urban	No Native	1	0	Yes	23	Normal	13.8
1798	4	3920	30	38	11	Yes	Yes	2	Yes	0	0	0	1	0	Woman	Urban	No Native	1	0	No	19	Normal	13.6
1799	3	3920	36	29	16	Yes	Yes	1	No	0	0	0	0	1	Woman	Urban	No Native	1	0	No	18	Normal	14.1
1800	3	3920	27	21	11	No	No	1	No	0	0	0	1	0	Woman	Urban	No Native	1	0	No	27	Normal	15.6
1801	3	3860	30	26	16	Yes	No	1	Yes	0	0	1	0	0	Man	Urban	No Native	1	0	Yes	18	Normal	14.4
1802	2	5010	35	45	6	Yes	No	2	No	0	0	0	1	0	Man	Urban	No Native	1	0	No	12	Normal	15.8
1803	5	4866	31	22	11	Yes	No	2	Yes	0	0	0	0	0	Man	Urban	No Native	1	0	Yes	14	Normal	14.6
1804	5	3833	27	25	11	No	No	3	Yes	0	0	0	1	0	Man	Urban	Native	1	0	Yes	27	Normal	13.5
1805	6	3832	30	35	14	Yes	Yes	2	Yes	0	1	0	0	1	Woman	Urban	No Native	1	0	No	24	Normal	14
1806	5	3832	29	20	11	No	No	2	Yes	0	0	0	1	0	Woman	Urban	No Native	1	0	Yes	14	Normal	13.4
1807	5	3832	28	35	9	Yes	No	3	Yes	0	0	1	0	0	Woman	Urban	No Native	1	0	Yes	18	Normal	15.7
1808	6	3830	25	22	13	No	Yes	1	No	0	1	0	0	1	Man	Urban	No Native	1	0	No	24	Normal	13.7
1809	5	3830	25	43	14	No	Yes	2	No	0	1	0	0	1	Woman	Urban	No Native	1	0	No	14	Normal	14.3
1810	5	3830	25	45	14	Yes	Yes	4	No	0	1	0	0	1	Man	Urban	No Native	1	0	No	10	Normal	14.8
1811	5	3830	30	29	16	Yes	Yes	1	No	0	1	0	0	1	Man	Urban	No Native	1	0	No	29	Normal	14.8
1812	4	3829	26	27	9	No	No	2	Yes	0	0	0	1	0	Man	Urban	No Native	1	0	Yes	25	Normal	14.5
1813	6	3833	28	28	18	No	Yes	1	No	1	0	0	0	1	Man	Urban	No Native	1	0	No	24	Normal	13.5
1814	4	3833	33	36	16	Yes	Yes	1	Yes	1	0	0	0	1	Man	Urban	No Native	1	0	No	18	Normal	14.3
1815	3	3833	33	24	11	Yes	Yes	1	No	0	0	0	1	0	Woman	Urban	No Native	1	0	No	14	Normal	13.2
1816	5	3833	30	36	14	Yes	No	3	Yes	0	1	0	0	1	Woman	Urban	No Native	1	0	Yes	24	Normal	13.1
1817	4	3833	27	27	14	Yes	No	2	Yes	0	0	0	1	1	Woman	Urban	No Native	1	0	Yes	20	Normal	12.9
1818	9	3838	31	28	14	No	No	2	No	0	1	0	0	1	Man	Urban	No Native	1	0	Yes	18	Normal	13.5
1819	9	3838	34	25	12	Yes	Yes	1	No	0	1	0	0	1	Woman	Urban	No Native	1	0	No	12	Normal	14
1820	12	3825	27	20	10	No	Yes	1	Yes	0	0	1	0	1	Woman	Urban	No Native	1	0	No	20	Normal	14.1
1821	4	3828	25	25	11	No	No	2	Yes	0	0	0	0	0	Man	Urban	No Native	1	0	Yes	25	Normal	13.4
1822	3	3854	36	26	12	Yes	No	1	No	0	0	0	1	0	Woman	Urban	No Native	1	0	No	24	Normal	15.2
1823	4	3854	28	26	11	Yes	No	2	Yes	0	0	0	1	0	Man	Urban	No Native	1	0	No	20	Normal	13.8
1824	3	3840	27	28	11	No	No	1	Yes	0	0	0	1	1	Woman	Urban	No Native	1	0	No	25	Normal	13.1
1825	3	3840	28	25	14	Yes	No	1	No	0	0	0	0	0	Man	Urban	Native	1	0	No	28	Normal	13.1
1826	3	4158	29	21	11	Yes	Yes	1	Yes	0	0	0	0	0	Man	Rural	Native	1	0	Yes	24	Normal	15.6
1827	6	4158	32	27	5	Yes	No	4	Yes	0	0	0	0	0	Man	Rural	Native	1	0	Yes	17	Stunting	14.9
1828	2	4692	35	28	6	Yes	No	2	Yes	0	0	0	0	0	Woman	Rural	Native	1	0	Yes	35	Normal	15
1829	12	3878	33	19	10	Yes	No	2	Yes	0	0	0	0	0	Man	Rural	Native	1	0	No	11	Normal	13.6
1830	3	3878	36	26	7	Yes	No	2	Yes	0	0	0	0	1	Man	Rural	No Native	1	0	Yes	15	Normal	13.5
1831	6	3885	35	21	12	Yes	No	1	Yes	0	0	0	0	1	Man	Rural	No Native	1	0	Yes	15	Normal	13.5
1832	3	3885	27	39	11	Yes	No	3	Yes	0	0	0	0	1	Woman	Rural	No Native	1	0	Yes	24	Stunting	13.7
1833	5	3929	33	29	6	Yes	No	1	Yes	0	0	0	0	1	Woman	Rural	Native	1	0	Yes	12	Normal	14.3
1834	3	3877	30	22	11	Yes	No	2	Yes	0	0	0	0	0	Man	Rural	Native	1	0	Yes	16	Normal	14.3
1835	4	3877	25	19	9	Yes	No	2	Yes	0	0	0	0	0	Man	Rural	Native	1	0	No	23	Normal	13.6
1836	3	3877	27	22	13	No	No	1	No	0	0	0	0	0	Man	Rural	No Native	1	0	No	15	Normal	14.2
1837	5	4011	27	33	11	Yes	No	3	Yes	0	0	0	0	0	Woman	Rural	No Native	1	0	Yes	21	Normal	14
1838	3	3841	31	26	11	No	No	1	Yes	0	0	0	1	1	Man	Rural	No Native	1	0	Yes	26	Normal	14.3
1839	3	3841	26	27	16	Yes	Yes	1	Yes	0	0	0	1	1	Woman	Rural	No Native	1	0	No	24	Normal	15.4
1840	6	3858	33	20	11	Yes	No	1	Yes	0	0	0	0	1	Man	Rural	No Native	1	0	No	24	Normal	15.2
1841	5	3833	36	24	5	Yes	No	3	Yes	0	0	0	0	1	Man	Rural	No Native	1	0	Yes	15	Normal	15.6
1842	6	3833	31	35	11	Yes	No	4	Yes	0	0	0	0	1	Woman	Rural	No Native	1	0	Yes	12	Normal	12.8
1843	11	3833	35	20	11	Yes	No	1	No	0	0	0	0	1	Woman	Rural	No Native	1	0	Yes	22	Normal	13.9
1844	7	3820	35	25	11	Yes	No	3	No	0	0	0	0	0	Woman	Rural	No Native	1	0	Yes	12	Normal	13.5
1845	3	4165	30	14	7	Yes	No	1	Yes	0	0	0	0	0	Man	Rural	No Native	1	0	No	16	Normal	14.7
1846	3	3837	35	21	9	No	No	1	No	0	0	0	1	0	Woman	Rural	No Native	1	0	No	18	Normal	14.6
1847	3	3873	28	21	11	No	No	2	Yes	0	0	0	0	1	Man	Rural	No Native	1	0	No	12	Stunting	11
1848	7	3847	33	42	5	Yes	No	7	No	0	0	0	0	0	Man	Rural	No Native	1	0	Yes	18	Normal	14.4
1849	4	3847	24	33	10	No	No	2	Yes	0	0	0	0	0	Woman	Rural	No Native	1	0	No	24	Normal	11.6
1850	3	878	31	37	14	Yes	Yes	2	Yes	0	1	0	0	1	Woman	Urban	No Native	0	1	No	18	Normal	13.4
1851	4	874	36	32	14	No	No	2	Yes	0	0	1	0	1	Man	Urban	No Native	0	1	Yes	6	Normal	12.5
1852	5	874	35	34	16	No	No	3	Yes	1	0	0	0	0	Woman	Urban	No Native	0	1	Yes	14	Normal	10.3
1853	3	874	36	34	16	Yes	Yes	1	Yes	0	1	0	0	1	Man	Urban	No Native	0	1	No	6	Normal	12.5
1854	8	877	27	32	14	No	Yes	2	Yes	0	1	0	0	1	Man	Urban	No Native	0	1	No	27	Normal	13.3
1855	5	877	25	23	11	Yes	Yes	3	Yes	0	0	1	0	0	Man	Urban	No Native	0	1	No	13	Normal	11.5
1856	4	877	36	36	12	No	Yes	1	No	0	1	0	0	1	Woman	Urban	No Native	0	1	No	14	Normal	12.5
1857	4	882	27	26	16	No	No	2	Yes	0	1	0	0	1	Woman	Urban	No Native	0	1	Yes	18	Normal	11.7
1858	4	882	24	28	14	No	No	2	No	1	0	0	0	1	Woman	Urban	No Native	0	1	Yes	12	Normal	10.6
1859	6	882	36	34	16	Yes	No	4	Yes	1	0	0	0	1	Man	Urban	No Native	0	1	Yes	24	Normal	9.4
1860	4	280	25	29	10	Yes	Yes	1	No	0	0	0	1	1	Woman	Urban	No Native	0	1	No	12	Normal	11.6
1861	4	334	32	39	16	Yes	No	2	Yes	0	1	0	0	1	Man	Urban	No Native	0	1	Yes	18	Normal	11.8
1862	5	334	29	28	14	Yes	No	3	Yes	0	1	0	0	1	Woman	Urban	No Native	0	1	Yes	18	Normal	11.9
1863	6	269	34	20	11	Yes	No	1	Yes	0	0	1	0	0	Woman	Urban	No Native	0	1	No	15	Normal	10.7
1864	3	269	30	29	14	Yes	No	1	Yes	0	0	0	1	1	Woman	Urban	No Native	0	1	Yes	18	Stunting	11.6
1865	6	328	29	23	16	Yes	No	1	Yes	0	1	0	0	1	Woman	Urban	No Native	0	1	Yes	18	Normal	12.7
1866	4	328	36	30	14	No	No	2	No	0	0	1	0	0	Woman	Urban	No Native	0	1	No	12	Normal	12.4
1867	8	328	25	31	11	Yes	Yes	3	No	0	0	1	0	1	Woman	Urban	No Native	0	1	No	25	Normal	12.3
1868	5	380	36	31	16	Yes	Yes	3	Yes	0	0	1	0	0	Woman	Urban	No Native	0	1	No	2	Normal	11.8
1869	8	380	32	30	16	Yes	No	1	Yes	0	1	0	0	1	Woman	Urban	No Native	0	1	Yes	13	Normal	11.1
1870	6	380	31	43	16	Yes	Yes	3	Yes	0	0	1	0	1	Woman	Urban	No Native	0	1	No	30	Normal	11.1
1871	5	380	33	28	14	No	Yes	2	Yes	1	0	0	0	1	Man	Urban	No Native	0	1	No	14	Normal	11.5
1872	4	360	35	22	11	No	Yes	1	Yes	0	0	0	1	1	Man	Urban	No Native	0	1	No	24	Normal	11.2
1873	7	271	24	26	13	No	Yes	2	Yes	1	0	0	0	0	Woman	Urban	No Native	0	1	No	16	Normal	12.7
1874	4	271	35	29	6	No	No	2	Yes	0	0	0	1	1	Man	Urban	No Native	0	1	Yes	12	Normal	10.1
1875	5	269	32	32	14	No	Yes	2	Yes	0	0	1	0	0	Man	Urban	No Native	0	1	Yes	20	Normal	13.2
1876	7	423	25	25	13	No	No	1	Yes	0	1	0	0	1	Woman	Urban	No Native	0	1	Yes	25	Normal	13.3
1877	4	423	34	25	11	Yes	No	1	Yes	0	0	0	1	1	Woman	Urban	No Native	0	1	Yes	14	Normal	12
1878	6	423	36	41	14	Yes	Yes	4	Yes	0	0	1	0	1	Woman	Urban	No Native	0	1	No	11	Normal	10.9
1879	4	238	26	21	9	No	No	2	Yes	0	0	0	1	1	Woman	Urban	No Native	0	1	Yes	24	Normal	11
1880	3	238	27	25	7	No	No	3	Yes	0	0	0	1	0	Woman	Urban	No Native	0	1	Yes	12	Normal	11.4
1881	4	321	30	24	6	Yes	Yes	2	Yes	0	0	0	0	0	Woman	Urban	No Native	0	1	No	15	Normal	9.8
1882	3	321	26	20	10	No	No	1	Yes	0	0	0	1	0	Woman	Urban	No Native	0	1	Yes	2	Normal	12.2
1883	4	321	36	25	8	Yes	No	2	Yes	0	0	0	1	1	Woman	Urban	No Native	0	1	Yes	12	Normal	12.1
1884	5	1008	27	30	0	No	No	4	No	0	0	0	0	0	Woman	Urban	No Native	0	1	Yes	27	Normal	12.3
1885	6	816	36	28	16	Yes	No	1	Yes	0	1	0	0	0	Woman	Urban	No Native	0	1	Yes	24	Normal	12.1
1886	3	816	36	37	2	No	No	3	Yes	0	0	0	1	1	Man	Urban	No Native	0	1	Yes	13	Normal	13.2
1887	10	860	26	22	8	No	Yes	1	Yes	0	0	0	0	1	Man	Urban	No Native	0	1	No	18	Stunting	9.6
1888	10	860	25	33	1	No	Yes	2	Yes	0	0	0	0	1	Man	Urban	No Native	0	1	No	14	Normal	12.9
1889	4	860	32	41	14	Yes	Yes	2	Yes	0	0	0	1	1	Woman	Urban	No Native	0	1	No	9	Normal	14.7
1890	5	820	34	39	6	No	No	3	Yes	0	0	0	1	0	Man	Urban	No Native	0	1	Yes	10	Normal	11.4
1891	4	820	30	30	6	Yes	Yes	2	Yes	0	0	0	1	1	Man	Urban	No Native	0	1	No	20	Normal	13.2
1892	7	820	32	24	9	Yes	Yes	3	Yes	0	0	0	0	0	Man	Urban	No Native	0	1	No	32	Normal	11
1893	3	831	36	34	11	Yes	Yes	1	Yes	0	0	0	1	1	Woman	Urban	No Native	0	1	No	20	Normal	11.2
1894	4	831	33	25	6	Yes	Yes	2	No	0	0	0	1	1	Man	Urban	No Native	0	1	No	1	Normal	11.6
1895	4	853	31	19	8	No	Yes	2	Yes	0	0	0	1	0	Man	Urban	No Native	0	1	No	15	Normal	11.4
1896	9	571	31	38	6	Yes	No	5	Yes	0	0	0	0	0	Man	Urban	No Native	0	1	Yes	16	Stunting	11.2
1897	4	571	31	28	7	Yes	No	2	Yes	0	0	0	0	1	Man	Urban	No Native	0	1	Yes	12	Normal	11.1
1898	3	780	29	18	6	Yes	No	1	Yes	0	0	0	0	1	Man	Urban	No Native	0	1	Yes	7	Normal	12.7
1899	10	780	28	18	5	Yes	No	1	Yes	0	0	0	0	1	Man	Urban	No Native	0	1	Yes	16	Stunting	12.2
1900	6	821	33	37	12	Yes	No	4	Yes	0	0	0	1	1	Woman	Urban	No Native	0	1	Yes	0	Normal	11.3
1901	7	282	35	25	11	Yes	Yes	1	Yes	0	0	0	1	0	Woman	Urban	No Native	0	1	No	4	Normal	11.5
1902	11	283	32	18	11	No	Yes	1	Yes	0	0	0	0	1	Man	Urban	No Native	0	1	No	20	Normal	11.9
1903	4	283	30	29	13	No	Yes	2	Yes	0	1	0	0	1	Man	Urban	No Native	0	1	No	12	Normal	11.3
1904	7	285	33	39	16	Yes	Yes	2	Yes	0	0	1	0	1	Woman	Urban	No Native	0	1	No	7	Normal	12.1
1905	5	285	36	23	14	Yes	Yes	1	Yes	0	0	0	1	1	Man	Urban	No Native	0	1	No	12	Normal	12.6
1906	6	285	33	39	16	Yes	No	2	Yes	0	1	0	0	1	Woman	Urban	No Native	0	1	Yes	27	Normal	11
1907	5	496	32	28	12	Yes	No	2	Yes	0	1	0	0	0	Woman	Urban	No Native	0	1	Yes	12	Normal	12.7
1908	5	593	25	32	9	Yes	No	3	Yes	0	0	0	1	0	Woman	Urban	No Native	0	1	Yes	15	Normal	9.4
1909	4	593	31	30	14	No	No	2	No	0	1	0	0	1	Woman	Urban	No Native	0	1	No	14	Normal	10.7
1910	5	593	27	37	14	No	Yes	1	No	0	1	0	0	1	Man	Urban	No Native	0	1	No	22	Normal	10.7
1911	5	403	26	37	3	Yes	No	4	Yes	0	0	0	0	1	Man	Urban	No Native	0	1	Yes	12	Stunting	11.6
1912	4	269	26	28	10	Yes	No	3	Yes	0	0	0	1	1	Man	Urban	No Native	0	1	Yes	14	Normal	11.8
1913	4	817	24	20	11	No	No	1	Yes	0	0	0	0	1	Woman	Rural	No Native	0	1	No	20	Normal	11.8
1914	7	817	29	39	4	No	No	6	Yes	0	0	0	0	0	Man	Rural	No Native	0	1	Yes	17	Normal	12.2
1915	5	830	30	32	6	Yes	No	3	Yes	0	0	0	0	1	Woman	Rural	No Native	0	1	No	15	Stunting	12
1916	6	821	36	31	6	Yes	No	4	Yes	0	0	0	0	0	Woman	Rural	No Native	0	1	Yes	0	Normal	11
1917	4	821	26	35	5	No	No	4	Yes	0	0	0	0	1	Man	Rural	No Native	0	1	Yes	26	Normal	13.1
1918	3	910	27	23	11	Yes	No	1	Yes	0	0	0	0	1	Man	Rural	No Native	0	1	Yes	15	Normal	11.2
1919	4	287	34	28	11	Yes	Yes	2	Yes	0	0	0	1	1	Man	Rural	No Native	0	1	No	17	Normal	10.7
1920	5	287	33	42	6	Yes	No	4	Yes	0	0	1	0	1	Woman	Rural	No Native	0	1	Yes	16	Normal	9.9
1921	6	541	36	18	10	Yes	No	1	Yes	0	0	0	0	0	Woman	Rural	No Native	0	1	Yes	7	Normal	9.3
1922	4	319	27	35	5	Yes	No	4	Yes	0	0	0	1	0	Woman	Rural	No Native	0	1	Yes	27	Normal	10.9
1923	4	338	33	40	16	Yes	Yes	2	Yes	0	0	1	0	1	Man	Rural	No Native	0	1	Yes	14	Normal	10.5
1924	5	338	32	25	6	Yes	No	3	Yes	0	0	0	0	0	Woman	Rural	No Native	0	1	Yes	12	Normal	12.3
1925	5	475	32	18	3	Yes	Yes	1	Yes	0	0	0	0	1	Woman	Rural	No Native	0	1	No	12	Normal	12.1
1926	6	490	24	20	12	No	No	1	Yes	0	0	0	1	0	Woman	Rural	No Native	0	1	Yes	3	Normal	12.4
1927	7	279	27	20	3	No	No	2	Yes	0	0	0	0	0	Woman	Rural	No Native	0	1	Yes	18	Stunting	11.3
1928	3	279	35	21	11	Yes	No	1	Yes	0	0	0	0	1	Woman	Rural	No Native	0	1	Yes	12	Normal	13.2
1929	8	279	33	35	2	Yes	No	8	Yes	0	0	0	0	0	Man	Rural	No Native	0	1	Yes	12	Normal	10.3
1930	4	279	29	18	8	Yes	No	1	Yes	0	0	0	0	1	Woman	Rural	No Native	0	1	Yes	19	Normal	11.2
1931	10	279	32	19	8	Yes	Yes	1	Yes	0	0	0	0	1	Woman	Rural	No Native	0	1	Yes	12	Normal	10.8
1932	10	279	29	23	8	No	No	2	Yes	0	0	0	0	0	Man	Rural	No Native	0	1	Yes	12	Normal	10.2
1933	6	346	24	24	9	No	No	3	Yes	0	0	0	0	1	Man	Rural	No Native	0	1	Yes	15	Stunting	10.1
1934	8	230	27	22	11	No	No	2	Yes	0	0	0	1	0	Man	Rural	No Native	0	1	Yes	16	Normal	9
1935	6	230	29	36	6	Yes	No	5	Yes	0	0	0	0	0	Man	Rural	No Native	0	1	Yes	15	Normal	10.6
1936	2	230	26	29	6	No	No	2	Yes	0	0	0	1	1	Woman	Rural	No Native	0	1	Yes	12	Normal	10.7
1937	6	230	32	35	8	Yes	No	5	Yes	0	0	0	0	1	Woman	Rural	No Native	0	1	Yes	5	Normal	11.7
1938	4	215	31	45	3	Yes	No	6	Yes	0	0	0	1	1	Man	Rural	No Native	0	1	Yes	9	Normal	10
1939	6	215	28	35	13	No	No	5	Yes	0	0	1	0	0	Woman	Rural	No Native	0	1	Yes	24	Normal	11.5
1940	3	215	27	23	11	Yes	Yes	1	Yes	0	0	1	0	1	Woman	Rural	No Native	0	1	No	13	Normal	10.6
1941	4	215	29	37	11	Yes	No	2	Yes	0	0	1	0	1	Man	Rural	No Native	0	1	No	16	Normal	13.1
1942	6	215	36	37	11	Yes	No	2	Yes	0	0	0	1	1	Woman	Rural	No Native	0	1	Yes	20	Normal	12
1943	4	215	29	33	7	No	Yes	2	Yes	0	0	0	1	1	Woman	Rural	No Native	0	1	No	15	Normal	12.1
1944	7	636	35	37	16	Yes	No	3	Yes	1	0	0	0	0	Man	Urban	No Native	0	0	Yes	24	Normal	11.3
1945	3	636	30	31	14	No	No	1	Yes	0	0	1	0	1	Man	Urban	No Native	0	0	No	30	Normal	12.7
1946	5	711	33	31	16	No	No	3	Yes	0	0	0	1	1	Man	Urban	No Native	0	0	Yes	11	Normal	12.1
1947	8	729	27	42	2	No	No	5	Yes	0	0	0	1	1	Man	Urban	No Native	0	0	Yes	26	Normal	10.4
1948	6	704	31	30	14	Yes	No	2	Yes	0	1	0	0	1	Man	Urban	No Native	0	0	Yes	31	Normal	12.2
1949	5	670	36	27	13	Yes	Yes	2	Yes	0	1	0	0	1	Woman	Urban	No Native	0	0	No	15	Normal	11.5
1950	4	670	32	27	11	No	Yes	2	Yes	0	0	1	0	0	Woman	Urban	No Native	0	0	No	15	Normal	12.3
1951	5	670	26	25	6	No	No	4	Yes	0	0	1	0	0	Woman	Urban	No Native	0	0	Yes	12	Stunting	12
1952	3	670	25	34	9	Yes	No	2	No	0	0	1	0	1	Woman	Urban	No Native	0	0	No	20	Normal	11.7
1953	6	670	27	40	11	Yes	Yes	4	Yes	0	0	0	1	1	Woman	Urban	No Native	0	0	Yes	22	Normal	9.2
1954	7	656	27	23	8	No	No	2	No	0	1	0	0	1	Man	Urban	No Native	0	0	No	8	Normal	12.9
1955	3	651	35	34	16	Yes	Yes	1	No	1	0	0	0	1	Man	Urban	No Native	0	0	No	20	Normal	12.9
1956	4	651	24	38	16	No	Yes	2	Yes	0	1	0	0	1	Man	Urban	No Native	0	0	No	24	Normal	12.3
1957	4	592	33	21	8	Yes	No	1	Yes	0	1	0	0	1	Woman	Urban	No Native	0	0	No	24	Normal	11.8
1958	4	590	26	32	16	Yes	No	1	No	1	0	0	0	1	Woman	Urban	No Native	0	0	No	18	Normal	10.2
1959	2	590	33	29	16	No	No	1	Yes	1	0	0	0	1	Man	Urban	No Native	0	0	No	33	Normal	10.7
1960	8	633	24	29	11	No	No	1	Yes	0	1	0	0	1	Woman	Urban	No Native	0	0	Yes	14	Normal	12.7
1961	4	586	26	35	11	No	Yes	2	No	0	0	1	0	1	Man	Urban	No Native	0	0	No	19	Normal	11.8
1962	3	586	27	30	11	No	Yes	2	No	0	0	1	0	0	Woman	Urban	No Native	0	0	No	24	Normal	10.9
1963	4	577	31	34	14	Yes	No	2	Yes	0	0	0	1	0	Man	Urban	No Native	0	0	No	18	Normal	11.1
1964	6	567	26	40	16	Yes	Yes	2	Yes	1	0	0	0	0	Woman	Urban	No Native	0	0	Yes	14	Normal	12.3
1965	5	567	27	42	16	Yes	Yes	3	Yes	1	0	0	0	1	Woman	Urban	No Native	0	0	No	18	Normal	11.1
1966	4	588	28	27	14	No	No	2	No	0	1	0	0	1	Woman	Urban	No Native	0	0	Yes	18	Normal	13.3
1967	7	603	32	37	11	Yes	No	5	Yes	0	1	0	0	1	Man	Urban	No Native	0	0	Yes	20	Normal	10.6
1968	6	603	30	30	16	No	Yes	1	No	0	1	0	0	0	Man	Urban	No Native	0	0	No	6	Normal	14.3
1969	3	623	34	23	11	Yes	Yes	1	Yes	1	0	0	0	1	Man	Urban	No Native	0	0	No	24	Normal	11.7
1970	4	615	26	34	16	Yes	Yes	2	Yes	0	0	1	0	0	Woman	Urban	No Native	0	0	Yes	18	Normal	11.4
1971	4	615	31	21	6	Yes	No	2	Yes	0	1	0	0	1	Man	Urban	No Native	0	0	No	5	Normal	10.9
1972	5	615	24	32	8	No	Yes	3	Yes	0	0	1	0	1	Woman	Urban	No Native	0	0	No	18	Normal	11.2
1973	5	615	24	32	8	No	Yes	3	Yes	0	0	1	0	0	Woman	Urban	No Native	0	0	No	18	Normal	11.2
1974	6	554	26	40	18	No	Yes	2	Yes	1	0	0	0	1	Woman	Urban	No Native	0	0	No	26	Normal	11
1975	6	529	30	31	11	Yes	Yes	3	Yes	0	1	0	0	0	Man	Urban	No Native	0	0	No	4	Normal	12.9
1976	6	481	31	39	11	Yes	Yes	3	Yes	0	1	0	0	1	Man	Urban	No Native	0	0	No	31	Normal	11.5
1977	7	458	25	25	11	No	No	3	Yes	0	0	0	1	0	Man	Urban	No Native	0	0	Yes	18	Normal	11.9
1978	4	466	36	26	15	Yes	No	2	No	0	0	1	0	0	Man	Urban	No Native	0	0	Yes	10	Normal	11.5
1979	3	466	26	22	11	No	No	1	No	0	1	0	0	1	Man	Urban	No Native	0	0	No	26	Normal	11.3
1980	5	466	32	31	13	Yes	No	3	No	0	0	1	0	1	Woman	Urban	No Native	0	0	Yes	24	Normal	11.3
1981	4	467	34	29	11	Yes	No	2	Yes	0	0	0	1	1	Woman	Urban	No Native	0	0	No	24	Normal	12.4
1982	6	543	26	46	16	No	Yes	5	Yes	1	0	0	0	1	Woman	Urban	No Native	0	0	No	18	Normal	11.3
1983	4	517	26	24	11	Yes	No	2	Yes	0	0	1	0	1	Man	Urban	No Native	0	0	No	18	Normal	11.7
1984	6	514	29	36	11	Yes	No	4	No	0	1	0	0	1	Woman	Urban	No Native	0	0	No	28	Normal	12.3
1985	6	508	32	17	8	No	No	1	Yes	0	0	0	1	0	Man	Urban	No Native	0	0	Yes	32	Normal	11.4
1986	5	484	35	36	3	No	Yes	4	Yes	0	0	0	1	1	Man	Urban	No Native	0	0	Yes	35	Normal	12.2
1987	5	503	31	30	14	No	No	2	Yes	0	1	0	0	1	Man	Urban	No Native	0	0	Yes	31	Normal	11.9
1988	6	503	32	33	14	No	No	4	No	0	1	0	0	1	Man	Urban	No Native	0	0	Yes	18	Normal	12
1989	5	503	28	34	15	Yes	No	1	No	1	0	0	0	1	Woman	Urban	No Native	0	0	No	5	Normal	12.2
1990	9	491	31	32	14	No	Yes	1	Yes	0	0	1	0	1	Man	Urban	No Native	0	0	No	24	Normal	12.1
1991	3	491	24	25	11	No	Yes	1	No	0	0	1	0	1	Man	Urban	No Native	0	0	No	21	Normal	12
1992	4	491	26	40	9	Yes	No	2	No	0	0	1	0	1	Man	Urban	No Native	0	0	No	18	Normal	12.2
1993	4	497	25	40	6	No	Yes	2	Yes	0	0	0	1	1	Woman	Urban	No Native	0	0	No	25	Normal	11.9
1994	10	492	33	24	16	Yes	No	1	Yes	0	0	1	0	1	Man	Urban	No Native	0	0	No	32	Normal	10.6
1995	3	501	30	33	11	No	Yes	1	Yes	0	0	0	1	1	Woman	Urban	No Native	0	0	No	30	Normal	12.9
1996	3	446	32	30	11	Yes	No	1	Yes	0	0	1	0	1	Woman	Urban	No Native	0	0	Yes	16	Normal	10.8
1997	4	441	34	44	7	Yes	Yes	2	Yes	0	0	1	0	1	Woman	Urban	No Native	0	0	No	24	Normal	10.5
1998	6	444	26	35	11	No	No	4	No	0	1	0	0	0	Man	Urban	No Native	0	0	Yes	24	Normal	11.6
1999	3	444	27	29	14	No	No	1	Yes	0	0	1	0	1	Man	Urban	No Native	0	0	No	20	Normal	10.7
[truncated: 2,453 more rows]
